# Supplementary material for: Molecular architecture of the augmin complex
Source: Nat Commun. 2022 Sep 16;13:5449. doi: 10.1038/s41467-022-33227-7 (PMC9481612; doi:10.1038/s41467-022-33227-7)
Supplement: Supplementary file 4 — Supplementary Data 1 [file 41467_2022_33227_MOESM4_ESM.xlsx]

## Sheet: Legend
Legend for Intra-subunit crosslinks and Inter-subunit crosslinks sheets
Section	Sub-Heading	Description
Sample information	File Name	Includes the molar ratio of DSSO:HAUS augmin
	Link Residues	Identities of the crosslinked amino acids (alpha peptide amino acid:beta peptide amino acid)
Alpha peptide information	Protein Accession	Protein entry in the FASTA database file used for MetaMorpheus search from which alpha peptide is derived
	Protein Link Site	Amino acid position of the crosslink site in alpha peptide's parent protein based on the FASTA database file used in MetaMorpheus search.
	Base Sequence	Alpha peptide amino acid sequence
	Score	Alpha peptide MetaMorpheus score
	Matched Ion Series	A list all y and b fragment ions and DSSO signature parent ion matches (M), with charges, matched to the alpha peptide.
Beta peptide information	Protein Accession	Protein entry in the FASTA database file used for MetaMorpheus search from which beta peptide is derived
	Protein LinkSite	Amino acid position of the crosslink site in beta peptide's parent protein based on the FASTA database file used in MetaMorpheus search.
	Base Sequence	Beta peptide amino acid sequence
	Peptide Score	Beta peptide MetaMorpheus score
	Matched Ions	Beta peptide daughter ion matches
Data summary	XL Total Score	Total crosslinked peptide score from MetaMorpheus - sum of alpha and beta peptide scores
	Parent Ions	Total number of DSSO signature parent ions detected (alpha peptide:beta peptide) - max 2 per peptide
	Decoy/Target	Indicated if crosslinked peptides contain a hit to the decoy database
	QValue	Indicator of false discovery rate. For a given XL Total Score, Qvalue = # hits from decoy protein database/# hits from real database
NOTES:
alpha peptide corresponds to Peptide 1 in Tables 1 and S2; beta peptide corresponds to Peptide 2 in Tables 1 and S2
any reported crosslinks from the DMSO-treated control reaction were removed from the final lists (there were 2 in the intra-subunit list and 0 in the inter-subunit list)

## Sheet: Intra-subunit crosslinks
Sample information		Alpha peptide information					Beta peptide information					Data summary
File Name	Link Residues	Protein Accession	Protein Link Site	Base Sequence	Score	Matched Ion Series	Beta Peptide Protein Accession	Protein LinkSite	Base Sequence	Peptide Score	Matched Ions	XL Total Score	Parent Ions	Decoy/Target	QValue
250-DSSO-ingel	K;K	HAUS5-PLASMID-SEQ	208	AQFLQNLLLPQAKR	27.2585	[y1+1, y3+1, y3+1, y4+1, y4+1, y5+1, y5+1, y6+1, y6+1, y7+1, y7+1, y8+1, y8+1, y9+1, y10+1, y10+1, y11+1, y11+1, y12+1];[b2+1, b3+1, b4+1, b5+1, b6+1, b7+1, b10+1, b11+1]	HAUS5-PLASMID-SEQ	382	ELQAKQQR	14.1562	[y2+1, y3+1, y4+1, y4+1, y5+1, y5+1, y6+1, y6+1, y7+1];[b3+1, b4+1, b5+1];[M8+1, M8+1]	41.4147	0;2	T	0
250-DSSO-ingel	K;K	HAUS4-PLASMID_SEQ	315	WALQEFSKVYR	22.2127	[b1+1, b2+1, b3+1, b5+1, b8+1];[y1+1, y2+1, y3+1, y4+1, y4+1, y5+1, y5+1, y6+1, y6+1, y7+1, y7+1, y8+1, y8+1, y9+1, y9+1, y10+1, y10+1]	HAUS4-PLASMID_SEQ	306	QATENKR	13.1413	[b2+1];[y2+1, y2+1, y3+1, y3+1, y4+1, y4+1, y5+1, y5+1, y6+1, y6+1];[M7+1, M7+1]	35.354	0;2	T	0
250-DSSO-ingel	K;K	HAUS6N-PLASMID_SEQ	359	YRIKDDLTTIR	21.2918	[y1+1, y2+1, y3+1, y4+1, y5+1, y6+1, y7+1, y8+1, y8+1, y9+1, y9+1];[b2+1, b3+1, b5+1, b5+1, b6+1, b6+1, b7+1, b9+1];[M11+2, M11+2]	HAUS6N-PLASMID_SEQ	352	LSDLKHMR	12.1985	[b2+1, b3+1];[y2+1, y3+1, y4+1, y4+1, y5+1, y5+1, y6+1, y6+1, y7+1, y7+1]	33.4903	2;0	T	0
250-DSSO-ingel	S;K	HAUS4-PLASMID_SEQ	314	WALQEFSKVYR	20.2579	[b1+1, b2+1, b3+1, b7+1];[y1+1, y2+1, y3+1, y5+1, y5+1, y6+1, y7+1, y7+1, y8+1, y8+1, y9+1, y9+1, y10+1, y10+1];[M11+1, M11+1]	HAUS4-PLASMID_SEQ	306	QATENKR	13.1422	[b2+1, b5+1];[y2+1, y2+1, y3+1, y3+1, y4+1, y5+1, y5+1, y6+1, y6+1];[M7+1, M7+1]	33.4001	2;2	T	0
250-DSSO-ingel	K;K	HAUS6N-PLASMID_SEQ	352	LSDLKHMR	18.2534	[y1+1, y2+1, y3+1, y4+1, y4+1, y5+2, y5+1, y6+1, y6+1, y7+2, y7+1];[b2+1, b3+1, b4+1, b5+1, b6+1];[M8+1, M8+1]	HAUS6N-PLASMID_SEQ	359	IKDDLTTIR	13.2148	[b2+1, b2+1, b3+1, b4+1, b6+1];[y2+1, y3+1, y4+1, y5+1, y6+1, y7+1, y8+1, y8+1]	31.4681	2;0	T	0
250-DSSO-ingel	K;K	HAUS6N-PLASMID_SEQ	352	LSDLKHMR	17.2656	[y1+1, y2+1, y3+1, y4+1, y4+1, y5+1, y5+1, y6+1, y6+1, y7+1, y7+1];[b2+1, b3+1, b4+1, b6+1];[M8+2, M8+1]	HAUS6N-PLASMID_SEQ	359	IKDDLTTIR	12.1867	[b2+1, b2+1, b3+1, b4+1];[y2+1, y3+1, y4+1, y5+1, y6+1, y7+1, y8+1, y8+1]	29.4522	2;0	T	0
250-DSSO-ingel	K;K	HAUS6N-PLASMID_SEQ	352	LSDLKHMR	16.3223	[y1+1, y2+1, y3+1, y4+1, y4+1, y5+1, y5+1, y6+1, y6+1, y7+1, y7+1];[b2+1, b3+1, b4+1];[M8+1, M8+1]	HAUS6N-PLASMID_SEQ	359	IKDDLTTIR	12.2422	[b2+1, b2+1, b3+1, b4+1];[y2+1, y3+1, y4+1, y5+1, y6+1, y7+1, y8+1, y8+1]	28.5644	2;0	T	0
250-DSSO-ingel	K;T	HAUS6N-PLASMID_SEQ	199	YQENAQLSVKQVR	20.2697	[y1+1, y3+1, y4+1, y6+1, y6+1, y7+1, y7+1, y8+1, y8+1, y9+1, y9+1, y10+1, y10+1, y11+1, y11+1, y12+1, y12+1];[b2+1];[M13+1, M13+1]	HAUS6N-PLASMID_SEQ	187	FLQILQRQDCVTQK	8.13829	[b2+1, b3+1, b4+1, b7+1, b9+1, b10+1, b11+1];[y12+1]	28.408	2;0	T	0
250-DSSO-ingel	K;K	HAUS6N-PLASMID_SEQ	352	LSDLKHMR	15.3117	[y1+1, y2+1, y3+1, y4+1, y4+1, y5+1, y5+1, y6+1, y6+1, y7+1, y7+1];[b2+1, b3+1];[M8+1, M8+1]	HAUS6N-PLASMID_SEQ	359	IKDDLTTIR	11.2286	[b2+1, b3+1, b8+1];[y2+1, y3+1, y4+1, y5+1, y6+1, y7+1, y8+1, y8+1]	26.5402	2;0	T	0
250-DSSO-ingel	K;S	HAUS3-PLASMID_SEQ	90	TSDLKTPR	14.2834	[y1+1, y2+1, y3+1, y4+1, y4+1, y5+1, y5+1, y6+1, y6+1, y7+1];[b3+1, b5+1];[M8+1, M8+1]	HAUS3-PLASMID_SEQ	67	SGKPILEGAALDEALKTCK	12.1666	[y2+1, y3+1, y4+1, y5+1, y6+1, y8+1, y9+1, y12+1];[b3+1, b3+1, b4+1, b5+1]	26.45	2;0	T	0
250-DSSO-ingel	K;K	HAUS6N-PLASMID_SEQ	352	LSDLKHMR	15.2741	[y1+1, y2+1, y3+1, y4+1, y4+1, y5+1, y5+1, y6+1, y6+1, y7+1, y7+1];[b2+1, b3+1];[M8+1, M8+1]	HAUS6N-PLASMID_SEQ	359	IKDDLTTIR	11.1595	[b2+1, b3+1, b6+1];[y2+1, y3+1, y4+1, y5+1, y6+1, y7+1, y8+1, y8+1]	26.4336	2;0	T	0
250-DSSO-ingel	K;K	HAUS8-PLASMID_SEQ	49	TTQKAPAGDGSQTR	15.2283	[y1+1, y2+1, y4+1, y5+1, y6+1, y7+1, y8+1, y9+1, y10+1, y11+1];[b3+1, b4+1, b4+1, b5+1, b8+1]	HAUS8-PLASMID_SEQ	68	KSSLLQK	11.1014	[b2+1, b2+1, b3+1, b3+1, b4+1];[y2+1, y3+1, y4+1, y5+1, y6+1];[M7+1]	26.3297	0;1	T	0
250-DSSO-ingel	K;K	HAUS6N-PLASMID_SEQ	352	LSDLKHMR	15.3621	[y1+1, y2+1, y3+1, y4+1, y4+1, y5+1, y5+1, y6+1, y6+1, y7+1, y7+1];[b2+1, b3+1];[M8+1, M8+1]	HAUS6N-PLASMID_SEQ	359	IKDDLTTIR	10.2642	[b2+1, b3+1];[y2+1, y3+1, y4+1, y5+1, y6+1, y7+1, y8+1, y8+1]	25.6263	2;0	T	0
250-DSSO-ingel	K;K	HAUS6N-PLASMID_SEQ	352	LSDLKHMR	15.3285	[y1+1, y2+1, y3+1, y4+1, y4+1, y5+1, y5+1, y6+1, y6+1, y7+1, y7+1];[b2+1, b3+1];[M8+1, M8+1]	HAUS6N-PLASMID_SEQ	359	IKDDLTTIR	10.1814	[b2+1, b2+1, b3+1, b4+1, b6+1];[y2+1, y3+1, y4+1, y5+1, y7+1]	25.5099	2;0	T	0
250-DSSO-ingel	K;K	HAUS5-PLASMID-SEQ	208	AQFLQNLLLPQAKR	19.2592	[y1+1, y3+1, y5+1, y5+1, y6+1, y6+1, y7+1, y7+1, y8+1, y8+1, y9+1, y9+1, y10+1, y10+1];[b2+1, b3+1, b4+1, b10+1, b11+1]	HAUS5-PLASMID-SEQ	382	ELQAKQQR	6.163	[y2+1, y7+1];[b3+1, b4+1];[M8+1, M8+1]	25.4222	0;2	T	0
250-DSSO-ingel	K;K	HAUS6N-PLASMID_SEQ	359	YRIKDDLTTIR	13.1362	[y1+1, y2+1, y3+1, y4+1, y5+1, y6+1, y7+1];[b2+1, b3+1, b5+1, b5+1, b6+1, b6+1]	HAUS6N-PLASMID_SEQ	352	LSDLKHMR	12.0876	[y2+1, y3+1, y4+1, y4+1, y5+1, y5+1, y6+1, y6+1, y7+1, y7+1];[b3+1];[M8+2]	25.2238	0;1	T	0
250-DSSO-ingel	K;K	HAUS7-PLASMID_SEQ	340	AVETVKK	15.1726	[y1+1, y2+1, y2+1, y3+1, y3+1, y4+1, y4+1, y5+1, y5+1];[b2+1, b3+1, b4+1, b5+1];[M7+1, M7+1]	HAUS7-PLASMID_SEQ	368	MNELMEK	9.13561	[y1+1, y1+1, y2+1, y3+1, y3+1];[b2+1, b3+1, b4+1, b5+1]	24.3082	2;0	T	0
250-DSSO-ingel	K;K	HAUS6N-PLASMID_SEQ	352	LSDLKHMR	13.0984	[y1+1, y2+1, y3+1, y4+1, y4+1, y5+1, y5+1, y6+1, y6+1, y7+1, y7+1];[b3+1, b7+1]	HAUS6N-PLASMID_SEQ	359	YRIKDDLTTIR	11.0763	[b2+1, b3+1, b5+1, b5+1, b6+1, b6+1];[y2+1, y3+1, y4+1, y5+1, y6+1]	24.1747	0;0	T	0
250-DSSO-ingel	K;T	HAUS6N-PLASMID_SEQ	199	YQENAQLSVKQVR	18.334	[y1+1, y2+1, y3+1, y4+1, y6+1, y6+1, y7+1, y8+1, y8+1, y9+1, y9+1, y10+1, y10+1, y11+1, y12+1];[b2+1];[M13+1, M13+1]	HAUS6N-PLASMID_SEQ	187	FLQILQRQDCVTQK	5.15642	[b2+1, b3+1, b4+1, b9+1, b10+1]	23.4904	2;0	T	0
250-DSSO-ingel	K;S	HAUS8-PLASMID_SEQ	68	KSSLLQK	13.2175	[b2+1, b2+1, b3+1, b3+1, b4+1, b5+1];[y2+1, y3+1, y4+1, y5+1, y6+1];[M7+1, M7+1]	HAUS8-PLASMID_SEQ	75	SKADSSGVGK	10.2385	[y2+1, y3+1, y4+1, y5+1, y6+1, y7+1, y8+1];[b3+1, b4+1];[M10+1]	23.456	2;1	T	0
250-DSSO-ingel	K;K	HAUS8-PLASMID_SEQ	68	KSSLLQK	15.1643	[b1+1, b2+1, b2+1, b3+1, b3+1, b4+1, b5+1];[y1+1, y2+1, y3+1, y4+1, y5+1, y6+1];[M7+1, M7+1]	HAUS8-PLASMID_SEQ	61	GKMSEGGR	8.22633	[y1+1, y2+1, y3+1, y4+1, y5+1, y6+1];[b2+1];[M8+1]	23.3906	2;1	T	0
250-DSSO-ingel	K;K	HAUS6N-PLASMID_SEQ	359	YRIKDDLTTIR	15.2521	[y1+1, y2+1, y5+1, y6+1, y7+1, y8+1, y8+1, y9+1];[b2+1, b5+1, b6+1, b6+1, b7+1, b9+1];[M11+2]	HAUS6N-PLASMID_SEQ	352	LSDLKHMR	8.07022	[b2+1, b3+1, b4+1];[y2+1, y3+1, y4+1, y6+1, y7+2]	23.3224	1;0	T	0
250-DSSO-ingel	K;K	HAUS7-PLASMID_SEQ	340	AVETVKK	15.1723	[y1+1, y2+1, y2+1, y3+1, y3+1, y4+1, y4+1, y5+1, y5+1];[b2+1, b3+1, b4+1, b5+1];[M7+1, M7+1]	HAUS7-PLASMID_SEQ	368	MNELMEK	8.13581	[y1+1, y1+1, y2+1, y3+1];[b2+1, b3+1, b4+1, b5+1]	23.3081	2;0	T	0
250-DSSO-ingel	S;K	HAUS5-PLASMID-SEQ	417	SPGEVLALVQR	12.16	[y1+1, y5+1, y6+1, y7+1, y9+1, y10+1];[b5+1, b5+1, b6+1, b7+1];[M11+1, M11+1]	HAUS5-PLASMID-SEQ	428	KVVPTFEAVAPQSR	10.1169	[b2+1, b2+1];[y4+1, y5+1, y6+1, y7+1, y8+1, y9+1, y11+1, y12+1]	22.2768	2;0	T	0
250-DSSO-ingel	S;S	HAUS5-PLASMID-SEQ	410	LLIKGNSASKTR	12.1176	[y1+1, y2+1, y4+1, y5+1, y6+1, y7+1, y8+1, y8+1, y9+2, y9+1, y10+1];[b2+1]	HAUS5-PLASMID-SEQ	417	SPGEVLALVQR	10.1138	[y2+1, y3+1, y4+1, y5+1, y6+1, y7+1, y8+1, y9+1, y10+1];[b6+1]	22.2314	0;0	T	0
250-DSSO-ingel	K;K	HAUS8-PLASMID_SEQ	121	TPQLAKTISK	14.0865	[y1+1, y2+1, y3+1, y4+1, y5+1, y6+1, y6+1, y7+1, y8+1];[b2+1, b3+1, b4+1, b7+1, b8+1]	HAUS8-PLASMID_SEQ	114	SIVKK	8.07669	[b2+1, b3+1];[y2+1, y2+1, y3+1, y3+1];[M5+1, M5+1]	22.1632	0;2	T	0
250-DSSO-ingel	K;K	HAUS6N-PLASMID_SEQ	352	LSDLKHMR	14.3173	[y1+1, y2+1, y3+1, y4+1, y4+1, y5+1, y5+1, y6+1, y6+1, y7+1, y7+1];[b2+1, b3+1];[M8+1]	HAUS6N-PLASMID_SEQ	359	IKDDLTTIR	7.23231	[y3+1, y4+1, y5+1, y6+1, y7+1, y8+1, y8+1]	21.5496	1;0	T	0
250-DSSO-ingel	K;K	HAUS8-PLASMID_SEQ	44	YLQYEKK	13.1262	[b2+1, b3+1, b4+1];[y2+1, y2+1, y3+1, y3+1, y4+1, y4+1, y5+1, y6+1];[M7+1, M7+1]	HAUS8-PLASMID_SEQ	61	GKMSEGGR	8.32234	[y1+1, y3+1, y4+1, y5+1, y6+1];[b2+1];[M8+1, M8+1]	21.4485	2;2	T	0
250-DSSO-ingel	K;S	HAUS8-PLASMID_SEQ	68	KSSLLQK	13.1763	[b1+1, b1+1, b2+1, b2+1, b3+1, b3+1];[y2+1, y3+1, y4+1, y5+1, y6+1];[M7+1, M7+1]	HAUS8-PLASMID_SEQ	75	SKADSSGVGK	8.16769	[y2+1, y3+1, y4+1, y5+1, y6+1, y7+1, y8+1];[b3+1]	21.344	2;0	T	0
250-DSSO-ingel	S;T	HAUS5-PLASMID-SEQ	362	ALHDQSQELQDAAGHR	16.2354	[y1+1, y2+1, y3+1, y4+1, y5+1, y6+1, y7+1, y8+1, y9+1, y10+1];[b3+1, b4+1, b5+1, b8+1, b9+1, b10+1]	HAUS5-PLASMID-SEQ	353	CCLWTELK	5.08714	[b1+1, b2+1, b3+1, b4+1];[y5+1]	21.3225	0;0	T	0
250-DSSO-ingel	K;K	HAUS8-PLASMID_SEQ	74	KSSLLQKSK	12.1743	[b2+1, b4+1, b6+1];[y2+1, y3+1, y3+1, y4+1, y4+1, y5+1, y5+1, y6+1, y6+1]	HAUS8-PLASMID_SEQ	61	GKMSEGGR	9.14179	[y1+1, y3+1, y4+1, y5+1, y6+1];[b2+1, b2+1, b3+1, b4+1]	21.3161	0;0	T	0
250-DSSO-ingel	K;K	HAUS8-PLASMID_SEQ	68	KSSLLQK	14.1114	[b1+1, b2+1, b2+1, b3+1, b3+1, b4+1];[y1+1, y2+1, y3+1, y4+1, y5+1, y6+1];[M7+1, M7+1]	HAUS8-PLASMID_SEQ	61	GKMSEGGR	7.14505	[y1+1, y2+1, y3+1, y4+1, y5+1, y6+1];[b2+1]	21.2564	2;0	T	0
250-DSSO-ingel	K;K	HAUS6N-PLASMID_SEQ	352	LSDLKHMR	13.4047	[y1+1, y2+1, y3+1, y4+1, y4+1, y5+1, y5+1, y6+1, y7+1];[b2+1, b3+1];[M8+1, M8+1]	HAUS6N-PLASMID_SEQ	359	IKDDLTTIR	7.29206	[y4+1, y5+1, y6+1, y7+1, y8+1];[M9+1, M9+1]	20.6967	2;2	T	0
250-DSSO-ingel	K;S	HAUS3-PLASMID_SEQ	90	TSDLKTPR	11.2218	[y1+1, y2+1, y3+1, y4+1, y4+1, y5+1, y6+1, y7+1];[b3+1];[M8+1, M8+1]	HAUS3-PLASMID_SEQ	67	SGKPILEGAALDEALKTCK	9.18241	[y2+1, y3+1, y4+1, y6+1, y7+1, y8+1];[b3+1, b3+1, b5+1]	20.4042	2;0	T	0
250-DSSO-ingel	K;K	HAUS8-PLASMID_SEQ	74	KSSLLQKSK	12.1552	[b1+1, b2+1, b4+1, b6+1];[y1+1, y2+1, y3+1, y3+1, y4+1, y4+1, y5+1, y5+1]	HAUS8-PLASMID_SEQ	61	GKMSEGGR	7.10128	[y1+1, y3+1, y4+1, y5+1, y6+1];[b2+1, b2+1]	19.2565	0;0	T	0
250-DSSO-ingel	K;K	HAUS6N-PLASMID_SEQ	359	IKDDLTTIR	11.1801	[y1+1, y2+1, y3+1, y4+1, y5+1, y6+1, y7+1, y8+1, y8+1];[b2+1];[M9+1]	HAUS6N-PLASMID_SEQ	352	LSDLKHMR	8.05599	[b2+1, b3+1, b6+1];[y3+1, y4+1, y6+1, y7+1, y7+1]	19.2361	1;0	T	0
250-DSSO-ingel	S;K	HAUS8-PLASMID_SEQ	75	SKADSSGVGK	11.1667	[y1+1, y2+1, y3+1, y4+1, y5+1, y6+1, y7+1, y8+1];[b2+1, b2+1, b3+1]	HAUS8-PLASMID_SEQ	68	KSSLLQK	7.07117	[b1+1, b3+1, b3+1];[y2+1, y3+1, y5+1, y6+1]	18.2379	0;0	T	0
250-DSSO-ingel	K;S	HAUS3-PLASMID_SEQ	90	TSDLKTPR	13.1221	[y1+1, y2+1, y3+1, y4+1, y4+1, y5+1, y6+1, y7+1];[b2+1, b3+1, b6+1];[M8+1, M8+1]	HAUS3-PLASMID_SEQ	67	SGKPILEGAALDEALK	5.03793	[y2+1, y3+1, y5+1];[b3+1, b3+1]	18.16	2;0	T	0
250-DSSO-ingel	K;K	HAUS8-PLASMID_SEQ	61	GKMSEGGR	9.28282	[y1+1, y2+1, y3+1, y4+1, y5+1, y6+1];[b2+1];[M8+1, M8+1]	HAUS8-PLASMID_SEQ	49	KTTQKAPAGDGSQTR	8.2403	[b5+1];[y5+1, y7+1, y8+1, y9+1, y10+1, y11+1, y13+1]	17.5231	2;0	T	0
250-DSSO-ingel	K;Y	HAUS6N-PLASMID_SEQ	342	ETKFQKER	11.1707	[y1+1, y2+1, y3+1, y4+1, y5+1, y6+1, y6+1, y7+2, y7+1];[M8+1, M8+1]	HAUS6N-PLASMID_SEQ	336	LTVDLHYLEK	6.02025	[b2+1, b4+1, b5+1, b8+1];[y7+1, y8+1]	17.191	2;0	T	0
250-DSSO-ingel	K;K	HAUS6N-PLASMID_SEQ	352	LSDLKHMR	10.4331	[y1+1, y2+1, y3+1, y4+1, y5+1, y6+1, y7+1, y7+1];[b2+1, b3+1]	HAUS6N-PLASMID_SEQ	359	IKDDLTTIR	6.31865	[y3+1, y4+1, y5+1, y6+1, y7+1, y8+1]	16.7517	0;0	T	0
250-DSSO-ingel	K;K	HAUS3-PLASMID_SEQ	90	TSDLKTPR	11.2306	[y1+1, y2+1, y3+1, y4+1, y5+1, y5+1, y6+1, y6+1, y7+1];[M8+1, M8+1]	HAUS3-PLASMID_SEQ	82	SGKPILEGAALDEALKTCK	5.09331	[b3+1, b5+1, b8+1, b9+1, b10+1]	16.3239	2;0	T	0
250-DSSO-ingel	K;T	HAUS6N-PLASMID_SEQ	199	YQENAQLSVKQVR	10.136	[y1+1, y2+1, y3+1, y4+1, y4+1, y5+1, y6+1, y6+1, y7+1, y7+1]	HAUS6N-PLASMID_SEQ	187	SRFLQILQRQDCVTQK	6.07938	[b2+1, b4+1, b5+1, b6+1, b7+1, b11+2]	16.2154	0;0	T	0
250-DSSO-ingel	K;K	HAUS8-PLASMID_SEQ	68	KSSLLQK	10.0509	[b1+1, b2+1, b2+1, b3+1, b3+1, b4+1];[y1+1, y4+1, y6+1];[M7+1]	HAUS8-PLASMID_SEQ	61	GKMSEGGR	6.08271	[y1+1, y3+1, y4+1, y5+1, y6+1];[b2+1]	16.1336	1;0	T	0
250-DSSO-ingel	K;K	HAUS6N-PLASMID_SEQ	352	LSDLKHMR	10.4353	[y1+1, y2+1, y3+1, y4+1, y6+1, y7+1, y7+1];[b2+1, b3+1];[M8+1]	HAUS6N-PLASMID_SEQ	359	IKDDLTTIR	5.29234	[y4+1, y5+1, y6+1, y7+1, y8+1]	15.7276	1;0	T	0
250-DSSO-ingel	K;K	HAUS6N-PLASMID_SEQ	352	LSDLKHMR	9.31976	[y1+1, y2+1, y3+1, y4+1, y5+1, y7+1, y7+1];[b2+1];[M8+1]	HAUS6N-PLASMID_SEQ	359	IKDDLTTIR	6.28882	[y3+1, y4+1, y5+1, y6+1, y7+1, y8+1]	15.6086	1;0	T	0
250-DSSO-ingel	K;K	HAUS8-PLASMID_SEQ	176	RAEKNLLIMCK	10.1063	[b2+1, b3+1, b4+1, b4+1, b5+2, b5+1, b6+1, b6+1, b7+1, b7+1]	HAUS8-PLASMID_SEQ	185	EKEKLQKK	5.02812	[y2+1, y3+1, y4+1, y5+1, y6+1]	15.1344	0;0	T	0
250-DSSO-ingel	K;K	HAUS6N-PLASMID_SEQ	352	LSDLKHMR	9.43199	[y1+1, y2+1, y3+1, y5+1, y7+1, y7+1];[b2+1, b3+1];[M8+1]	HAUS6N-PLASMID_SEQ	359	IKDDLTTIR	5.31182	[y3+1, y4+1, y5+1, y6+1, y7+1]	14.7438	1;0	T	0
250-DSSO-ingel	K;K	HAUS6N-PLASMID_SEQ	352	LSDLKHMR	9.42655	[y1+1, y2+1, y3+1, y4+1, y4+1, y5+1, y7+1, y7+1];[b3+1]	HAUS6N-PLASMID_SEQ	359	IKDDLTTIR	5.28732	[y3+1, y4+1, y5+1, y6+1, y7+1]	14.7139	0;0	T	0
250-DSSO-ingel	K;K	HAUS6N-PLASMID_SEQ	352	LSDLKHMR	9.34993	[y1+1, y2+1, y3+1, y4+1, y4+1, y5+1, y5+1, y6+1, y7+1]	HAUS6N-PLASMID_SEQ	359	IKDDLTTIR	5.31987	[y4+1, y5+1, y6+1, y7+1, y8+1]	14.6698	0;0	T	0
250-DSSO-ingel	K;K	HAUS6N-PLASMID_SEQ	352	LSDLKHMR	8.3978	[y1+1, y2+1, y3+1, y4+1, y6+1];[b2+1, b3+1];[M8+1]	HAUS6N-PLASMID_SEQ	359	IKDDLTTIR	6.25818	[y3+1, y4+1, y5+1, y6+1, y7+1, y8+1]	14.656	1;0	T	0
250-DSSO-ingel	K;K	HAUS6N-PLASMID_SEQ	352	LSDLKHMR	9.29122	[y1+1, y2+1, y3+1, y4+1, y4+1, y5+1, y7+1];[b2+1, b3+1]	HAUS6N-PLASMID_SEQ	359	IKDDLTTIR	5.15724	[y3+1, y4+1, y5+1, y6+1, y7+1]	14.4485	0;0	T	0
250-DSSO-ingel	K;S	HAUS8-PLASMID_SEQ	61	GKMSEGGR	7.15024	[y1+1, y2+1, y3+1, y4+1, y5+1, y6+1];[b2+1]	HAUS8-PLASMID_SEQ	69	KSSLLQK	7.11121	[b1+1, b2+1, b3+1, b3+1];[y1+1, y2+1, y3+1]	14.2614	0;0	T	0
250-DSSO-ingel	K;K	HAUS6N-PLASMID_SEQ	359	IKDDLTTIR	8.16906	[y1+1, y3+1, y4+1, y5+1, y6+1, y7+1, y8+1];[b6+1]	HAUS6N-PLASMID_SEQ	352	LSDLKHMR	6.09124	[b2+1, b3+1];[y2+1, y3+1, y4+1];[M8+1]	14.2603	0;1	T	0
250-DSSO-ingel	K;S	HAUS5-PLASMID-SEQ	428	KVVPTFEAVAPQSR	9.16573	[y1+1, y5+1, y7+1, y9+1, y11+1, y12+1];[b2+1, b2+1, b10+1]	HAUS5-PLASMID-SEQ	417	SPGEVLALVQR	5.06286	[y6+1, y9+1];[M11+1, M11+1];[b5+1]	14.2286	0;2	T	0
250-DSSO-ingel	K;K	HAUS6N-PLASMID_SEQ	359	IKDDLTTIR	8.46714	[y1+1, y4+1, y5+1, y6+1, y7+1, y8+1];[b2+1, b3+1]	HAUS6N-PLASMID_SEQ	352	LSDLKHMR	5.22388	[b2+1];[y3+1, y4+1, y5+1, y7+1]	13.691	0;0	T	0
250-DSSO-ingel	T;Y	HAUS2-PLASMID_SEQ	273	HDIIMPPLPFTSK	7.06357	[b2+1, b3+1, b4+1, b5+1, b8+1];[y2+1, y7+1]	HAUS2-PLASMID_SEQ	261	ILAEESYLYK	6.04372	[b2+1, b3+1, b4+1, b7+1];[y2+1, y6+1]	13.1073	0;0	T	0
250-DSSO-ingel	K;K	HAUS8-PLASMID_SEQ	126	KPESTSFSAPR	7.28164	[y1+1, y2+1, y4+1, y6+1, y8+1, y9+1, y10+1]	HAUS8-PLASMID_SEQ	61	GKMSEGGR	5.24437	[b2+1];[y3+1, y4+1, y5+1, y6+1]	12.526	0;0	T	0
250-DSSO-ingel	K;S	HAUS2-PLASMID_SEQ	284	VHVQTINAK	6.10686	[y1+1, y2+1];[b2+1, b3+1, b4+1, b5+1]	HAUS2-PLASMID_SEQ	258	ILAEESYLYKHDIIMPPLPFTSK	6.10635	[b2+1];[y2+1, y3+1, y4+1, y5+1, y8+1]	12.2132	0;0	T	0
250-DSSO-ingel	K;T	HAUS8-PLASMID_SEQ	61	GKMSEGGR	7.13172	[y1+1, y3+1, y4+1, y5+1, y6+1];[b2+1];[M8+1]	HAUS8-PLASMID_SEQ	46	TTQKAPAGDGSQTR	5.05437	[y5+1, y7+1, y8+1, y9+1, y10+1]	12.1861	1;0	T	0
250-DSSO-ingel	S;S	HAUS4-PLASMID_SEQ	190	KSAAYSQVLLR	7.06146	[b1+1, b2+1, b3+1, b5+1, b7+1];[y1+1, y6+1]	HAUS4-PLASMID_SEQ	314	QATENKRWALQEFSKVYR	5.02833	[b1+1, b2+1];[y2+1, y5+1, y6+1]	12.0898	0;0	T	0
250-DSSO-ingel	K;K	HAUS8-PLASMID_SEQ	61	GKMSEGGR	6.4212	[y1+1, y3+1, y4+1, y5+1, y6+1];[b2+1]	HAUS8-PLASMID_SEQ	45	KTTQKAPAGDGSQTR	5.22591	[y2+1, y5+1, y7+1, y8+1, y9+1]	11.6471	0;0	T	0
250-DSSO-ingel	K;K	HAUS6N-PLASMID_SEQ	359	IKDDLTTIR	6.36353	[y1+1, y4+1, y5+1, y6+1, y7+1, y8+1]	HAUS6N-PLASMID_SEQ	352	LSDLKHMR	5.16393	[y2+1, y3+1, y5+1, y7+1];[b3+1]	11.5275	0;0	T	0
250-DSSO-ingel	K;K	HAUS6N-PLASMID_SEQ	352	LSDLKHMR	6.16253	[y1+1, y2+1, y3+1];[b2+1, b3+1];[M8+1]	HAUS6N-PLASMID_SEQ	359	IKDDLTTIR	5.08899	[y3+1, y4+1, y5+1, y6+1, y7+1]	11.2515	1;0	T	0
250-DSSO-ingel	K;T	HAUS6N-PLASMID_SEQ	164	PQDLHKCIAR	6.08924	[y1+1, y3+1, y4+1];[b2+1, b3+1, b4+1]	HAUS6N-PLASMID_SEQ	154	NSSHHFVETFNIK	5.0662	[b2+1, b5+1, b6+1, b7+1, b8+2]	11.1554	0;0	T	0
250-DSSO-ingel	K;S	DECOY_HAUS8-PLASMID_SEQ	336	GVGSSDAKSK	6.07916	[y1+1, y2+1, y3+1, y3+1, y4+1, y6+1]	DECOY_HAUS8-PLASMID_SEQ	343	QLLSSK	5.0458	[b1+1, b2+1, b3+1, b4+1];[y2+1]	11.125	0;0	D	0.0149254
250-DSSO-ingel	K;K	DECOY_HAUS8-PLASMID_SEQ	389	KASSSNTPGTAPK	6.02401	[b2+1, b3+1, b5+1, b6+1, b8+1, b9+1]	HAUS8-PLASMID_SEQ	23	PATGPTNSSSAKK	5.02662	[b3+1, b4+1, b8+1, b9+1, b11+1]	11.0506	0;0	D	0.0298507
250-DSSO-ingel	T;Y	HAUS2-PLASMID_SEQ	273	HDIIMPPLPFTSK	5.0815	[b2+1, b3+1, b4+1, b5+1];[y2+1]	HAUS2-PLASMID_SEQ	261	ILAEESYLYK	5.05914	[b2+1, b3+1, b5+1, b7+1];[y2+1]	10.1406	0;0	T	0.0294118
250-DSSO-ingel	T;S	DECOY_HAUS3-PLASMID_SEQ	157	NEGELVQYLRHTSYDK	5.03053	[b2+1, b3+1, b4+1, b6+1];[y6+1]	HAUS3-PLASMID_SEQ	288	SSIKWAEESLHSLTSKAVDK	5.01777	[b3+1, b4+1, b6+1, b8+1, b13+1]	10.0483	0;0	D	0.0441176
250-DSSO-ingel	T;T	DECOY_HAUS6N-PLASMID_SEQ	103	ELYHLDVTLR	5.03295	[y1+1, y8+1];[b2+1, b5+1, b6+1]	DECOY_HAUS6N-PLASMID_SEQ	93	EKQFKTEK	5.01424	[b2+1, b3+1, b4+1, b5+1, b6+1]	10.0472	0;0	D	0.0588235
500-DSSO-ingel	K;K	HAUS5-PLASMID-SEQ	208	AQFLQNLLLPQAKR	26.2588	[y1+1, y3+1, y4+1, y5+1, y5+1, y6+1, y6+1, y7+1, y7+1, y8+1, y8+1, y9+1, y9+1, y10+1, y10+1, y11+1, y11+1, y12+1];[b2+1, b3+1, b4+1, b5+1, b6+1, b7+1, b10+1, b11+1]	HAUS5-PLASMID-SEQ	382	ELQAKQQR	14.1607	[y2+1, y3+1, y4+1, y4+1, y5+1, y5+1, y6+1, y6+1, y7+1];[b3+1, b4+1, b5+1];[M8+1, M8+1]	40.4196	0;2	T	0
500-DSSO-ingel	K;K	HAUS4-PLASMID_SEQ	315	WALQEFSKVYR	22.2248	[b1+1, b2+1, b3+1];[y1+1, y2+1, y3+1, y4+1, y4+1, y5+1, y5+1, y6+1, y6+1, y7+1, y7+1, y8+1, y8+1, y9+1, y9+1, y10+1, y10+1];[M11+1, M11+1]	HAUS4-PLASMID_SEQ	306	QATENKR	16.1194	[b2+1, b5+1, b6+1, b6+1];[y2+1, y2+1, y3+1, y3+1, y4+1, y4+1, y5+1, y5+1, y6+1, y6+1];[M7+1, M7+1]	38.3442	2;2	T	0
500-DSSO-ingel	K;K	HAUS8-PLASMID_SEQ	49	TTQKAPAGDGSQTR	17.2564	[y1+1, y2+1, y3+1, y4+1, y5+1, y6+1, y7+1, y8+1, y9+1, y10+1, y11+1, y11+1];[b2+1, b3+1, b4+1, b4+1, b5+1]	HAUS8-PLASMID_SEQ	44	YLQYEKK	17.1317	[b2+1, b3+1, b4+1, b5+1, b6+1];[y2+1, y2+1, y3+1, y3+1, y4+1, y4+1, y5+1, y5+1, y6+1, y6+1];[M7+1, M7+1]	34.388	0;2	T	0
500-DSSO-ingel	K;K	HAUS4-PLASMID_SEQ	315	WALQEFSKVYR	20.207	[b1+1, b2+1, b3+1];[y1+1, y2+1, y3+1, y4+1, y4+1, y5+1, y5+1, y6+1, y6+1, y7+1, y7+1, y8+1, y8+1, y9+1, y9+1, y10+1, y10+1]	HAUS4-PLASMID_SEQ	306	QATENKR	14.1451	[b2+1, b6+1];[y2+1, y2+1, y3+1, y3+1, y4+1, y4+1, y5+1, y5+1, y6+1, y6+1];[M7+1, M7+1]	34.3521	0;2	T	0
500-DSSO-ingel	S;K	HAUS4-PLASMID_SEQ	314	WALQEFSKVYR	21.254	[b1+1, b2+1, b3+1, b7+1, b9+1];[y1+1, y2+1, y3+1, y5+1, y5+1, y6+1, y6+1, y7+1, y7+1, y8+1, y8+1, y9+1, y9+1, y10+1, y10+1];[M11+1]	HAUS4-PLASMID_SEQ	306	QATENKR	12.1212	[b2+1, b4+1];[y2+1, y2+1, y3+1, y3+1, y4+1, y4+1, y5+1, y5+1];[M7+1, M7+1]	33.3752	1;2	T	0
500-DSSO-ingel	K;K	HAUS6N-PLASMID_SEQ	352	LSDLKHMR	17.2367	[y1+1, y2+1, y3+1, y4+1, y4+1, y5+2, y5+1, y6+1, y6+1, y7+2, y7+2];[b2+1, b3+1, b4+1, b6+1];[M8+1, M8+2]	HAUS6N-PLASMID_SEQ	359	IKDDLTTIR	14.2047	[b2+1, b2+1, b3+1, b4+1, b6+1];[y2+1, y3+1, y4+1, y5+1, y6+1, y7+1, y8+1, y8+1];[M9+1]	31.4414	2;1	T	0
500-DSSO-ingel	K;T	HAUS6N-PLASMID_SEQ	199	YQENAQLSVKQVR	22.2257	[y1+1, y2+1, y3+1, y4+1, y4+1, y5+1, y6+1, y6+1, y7+1, y7+1, y8+1, y8+1, y9+1, y10+1, y10+1, y11+1, y11+1, y12+1, y12+1];[b2+1];[M13+1, M13+1]	HAUS6N-PLASMID_SEQ	187	FLQILQRQDCVTQK	8.12594	[b2+1, b3+1, b4+1, b7+1, b9+1, b10+1, b11+1];[y12+1]	30.3517	2;0	T	0
500-DSSO-ingel	K;T	HAUS6N-PLASMID_SEQ	199	YQENAQLSVKQVR	21.2053	[y1+1, y3+1, y4+1, y4+1, y6+1, y6+1, y7+1, y7+1, y8+1, y8+1, y9+1, y9+1, y10+1, y10+1, y11+1, y11+1, y12+1, y12+1];[b2+1];[M13+1, M13+1]	HAUS6N-PLASMID_SEQ	187	FLQILQRQDCVTQK	9.12043	[b2+1, b3+1, b4+1, b7+1, b8+1, b9+1, b10+1, b11+1];[y12+1]	30.3258	2;0	T	0
500-DSSO-ingel	K;K	HAUS6N-PLASMID_SEQ	359	YRIKDDLTTIR	18.2024	[y1+1, y2+1, y3+1, y5+1, y6+1, y7+1, y8+1, y8+1, y9+1, y9+1];[b2+1, b5+1, b5+1, b6+1, b6+1, b7+1, b9+1];[M11+2]	HAUS6N-PLASMID_SEQ	352	LSDLKHMR	10.0702	[b2+1, b3+1];[y2+1, y3+1, y4+1, y4+1, y5+1, y6+1, y7+2];[M8+2]	28.2726	1;1	T	0
500-DSSO-ingel	K;K	HAUS6N-PLASMID_SEQ	352	LSDLKHMR	14.2487	[y1+1, y2+1, y3+1, y4+1, y4+1, y5+1, y5+1, y6+1, y6+1, y7+1, y7+1];[b2+1, b3+1];[M8+2]	HAUS6N-PLASMID_SEQ	359	YRIKDDLTTIR	12.2544	[b2+1, b3+1, b4+1, b5+1, b5+1, b6+1, b6+1];[y2+1, y3+1, y4+1, y5+1, y6+1]	26.5031	1;0	T	0
500-DSSO-ingel	K;K	HAUS6N-PLASMID_SEQ	352	LSDLKHMR	15.3141	[y1+1, y2+1, y3+1, y4+1, y4+1, y5+1, y5+1, y6+1, y6+1, y7+1, y7+1];[b2+1, b3+1];[M8+1, M8+1]	HAUS6N-PLASMID_SEQ	359	IKDDLTTIR	11.1737	[b2+1, b2+1, b3+1];[y2+1, y3+1, y4+1, y5+1, y6+1, y7+1, y8+1, y8+1]	26.4878	2;0	T	0
500-DSSO-ingel	K;K	HAUS5-PLASMID-SEQ	208	AQFLQNLLLPQAKR	21.2623	[y1+1, y5+1, y5+1, y6+1, y6+1, y7+1, y7+1, y8+1, y8+1, y9+1, y9+1, y10+1, y10+1, y11+1, y12+1, y12+1];[b2+1, b3+1, b4+1, b5+1, b11+1]	HAUS5-PLASMID-SEQ	382	ELQAKQQR	5.15056	[b3+1, b4+1];[y3+1];[M8+1, M8+1]	26.4129	0;2	T	0
500-DSSO-ingel	K;K	HAUS6N-PLASMID_SEQ	352	LSDLKHMR	15.3263	[y1+1, y2+1, y3+1, y4+1, y4+1, y5+1, y5+1, y6+1, y6+1, y7+1, y7+1];[b2+1, b3+1];[M8+1, M8+1]	HAUS6N-PLASMID_SEQ	359	IKDDLTTIR	10.2493	[b2+1, b3+1];[y2+1, y3+1, y4+1, y5+1, y6+1, y7+1, y8+1, y8+1]	25.5756	2;0	T	0
500-DSSO-ingel	K;K	HAUS6N-PLASMID_SEQ	352	LSDLKHMR	15.3117	[y1+1, y2+1, y3+1, y4+1, y4+1, y5+1, y5+1, y6+1, y6+1, y7+1, y7+1];[b2+1, b3+1];[M8+2, M8+1]	HAUS6N-PLASMID_SEQ	359	IKDDLTTIR	10.2289	[b2+1, b3+1];[y2+1, y3+1, y4+1, y5+1, y6+1, y7+1, y8+1, y8+1]	25.5406	2;0	T	0
500-DSSO-ingel	K;K	HAUS6N-PLASMID_SEQ	352	LSDLKHMR	16.2979	[y1+1, y2+1, y3+1, y4+1, y4+1, y5+1, y5+1, y6+1, y6+1, y7+1, y7+1];[b2+1, b3+1, b4+1];[M8+1, M8+1]	HAUS6N-PLASMID_SEQ	359	IKDDLTTIR	9.2257	[b2+1];[y2+1, y3+1, y4+1, y5+1, y6+1, y7+1, y8+1, y8+1]	25.5236	2;0	T	0
500-DSSO-ingel	K;K	HAUS6N-PLASMID_SEQ	352	LSDLKHMR	15.3152	[y1+1, y2+1, y3+1, y4+1, y4+1, y5+1, y5+1, y6+1, y6+1, y7+1, y7+1];[b2+1, b3+1];[M8+1, M8+1]	HAUS6N-PLASMID_SEQ	359	IKDDLTTIR	10.1796	[b2+1, b3+1];[y2+1, y3+1, y4+1, y5+1, y6+1, y7+1, y8+1, y8+1]	25.4948	2;0	T	0
500-DSSO-ingel	K;K	HAUS6N-PLASMID_SEQ	352	LSDLKHMR	15.2815	[y1+1, y2+1, y3+1, y4+1, y4+1, y5+1, y5+1, y6+1, y6+1, y7+1, y7+1];[b2+1, b3+1];[M8+2, M8+1]	HAUS6N-PLASMID_SEQ	359	IKDDLTTIR	10.2081	[y2+1, y3+1, y4+1, y5+1, y6+1, y7+1, y8+1, y8+1];[b2+1, b3+1]	25.4895	2;0	T	0
500-DSSO-ingel	K;K	HAUS6N-PLASMID_SEQ	352	LSDLKHMR	15.3251	[y1+1, y2+1, y3+1, y4+1, y4+1, y5+1, y5+1, y6+1, y6+1, y7+1, y7+1];[b2+1, b3+1];[M8+1, M8+1]	HAUS6N-PLASMID_SEQ	359	IKDDLTTIR	10.1626	[b2+1, b2+1, b3+1, b4+1];[y2+1, y3+1, y4+1, y5+1, y6+1, y7+1]	25.4877	2;0	T	0
500-DSSO-ingel	K;K	HAUS6N-PLASMID_SEQ	352	LSDLKHMR	14.2412	[y1+1, y2+1, y3+1, y4+1, y4+1, y5+1, y5+1, y6+1, y6+1, y7+1, y7+1];[b2+1, b3+1];[M8+1]	HAUS6N-PLASMID_SEQ	359	IKDDLTTIR	11.1374	[b2+1, b2+1, b3+1];[y2+1, y3+1, y4+1, y5+1, y6+1, y7+1, y8+1, y8+1]	25.3786	1;0	T	0
500-DSSO-ingel	K;K	HAUS6N-PLASMID_SEQ	352	LSDLKHMR	13.213	[y1+1, y2+1, y3+1, y4+1, y4+1, y5+1, y5+1, y6+1, y6+1, y7+1, y7+1];[b2+1, b3+1]	HAUS6N-PLASMID_SEQ	359	YRIKDDLTTIR	11.1729	[b2+1, b3+1, b4+1, b5+1, b5+1, b6+1, b6+1];[y2+1, y3+1, y4+1, y5+1]	24.3859	0;0	T	0
500-DSSO-ingel	S;S	HAUS5-PLASMID-SEQ	410	LLIKGNSASKTR	16.141	[y1+1, y2+1, y4+1, y5+1, y5+1, y6+1, y6+1, y7+1, y7+1, y8+1, y8+1, y9+1, y9+1, y10+1, y10+1];[b2+1]	HAUS5-PLASMID-SEQ	417	SPGEVLALVQR	8.09001	[y2+1, y3+1, y4+1, y5+1, y6+1, y7+1, y8+1, y9+1]	24.231	0;0	T	0
500-DSSO-ingel	K;K	HAUS8-PLASMID_SEQ	126	KPESTSFSAPR	14.3477	[y1+1, y2+1, y3+1, y4+1, y5+1, y6+1, y7+1, y8+1, y9+1, y10+1];[b2+1, b2+1, b3+1, b3+1]	HAUS8-PLASMID_SEQ	121	TPQLAKTISK	9.14056	[b2+1];[y2+1, y3+1, y4+1, y6+1, y6+1, y7+1, y7+1, y8+1]	23.4883	0;0	T	0
500-DSSO-ingel	K;K	HAUS6N-PLASMID_SEQ	352	LSDLKHMR	12.2707	[y1+1, y2+1, y3+1, y4+1, y4+1, y5+1, y5+1, y6+1, y7+1];[b2+1, b3+1];[M8+1]	HAUS6N-PLASMID_SEQ	359	IKDDLTTIR	11.1914	[b2+1, b2+1];[y2+1, y3+1, y4+1, y5+1, y6+1, y7+1, y8+1];[M9+1, M9+1]	23.4621	1;2	T	0
500-DSSO-ingel	S;K	HAUS5-PLASMID-SEQ	417	SPGEVLALVQR	13.2275	[y1+1, y3+1, y5+1, y6+1, y9+1, y10+1];[b3+1, b4+1, b5+1, b5+1, b6+1];[M11+1, M11+1]	HAUS5-PLASMID-SEQ	428	KVVPTFEAVAPQSR	10.1979	[b2+1, b2+1];[y4+1, y5+1, y7+1, y8+1, y9+1, y10+1, y11+1, y12+1]	23.4254	2;0	T	0
500-DSSO-ingel	K;K	HAUS6N-PLASMID_SEQ	352	LSDLKHMR	15.128	[y1+1, y2+1, y3+1, y4+1, y4+1, y5+1, y5+1, y6+1, y6+1, y7+1, y7+1];[b2+1, b3+1];[M8+1, M8+1]	HAUS6N-PLASMID_SEQ	359	IKDDLTTIR	8.0745	[b2+1];[y2+1, y3+1, y4+1, y5+1, y6+1, y7+1, y8+1]	23.2025	2;0	T	0
500-DSSO-ingel	K;K	HAUS6N-PLASMID_SEQ	352	LSDLKHMR	14.3231	[y1+1, y2+1, y3+1, y4+1, y4+1, y5+1, y5+1, y6+1, y6+1, y7+1];[b2+1, b3+1];[M8+1, M8+1]	HAUS6N-PLASMID_SEQ	359	IKDDLTTIR	8.20552	[y2+1, y3+1, y5+1, y6+1, y7+1, y8+1];[M9+1, M9+1]	22.5286	2;2	T	0
500-DSSO-ingel	K;K	HAUS6N-PLASMID_SEQ	352	LSDLKHMR	14.3001	[y1+1, y2+1, y3+1, y4+1, y4+1, y5+1, y5+1, y6+1, y6+1, y7+1, y7+1];[b2+1, b3+1];[M8+1]	HAUS6N-PLASMID_SEQ	359	IKDDLTTIR	8.15731	[b2+1];[y2+1, y3+1, y4+1, y5+1, y6+1, y7+1, y8+1]	22.4574	1;0	T	0
500-DSSO-ingel	K;S	HAUS5-PLASMID-SEQ	428	KVVPTFEAVAPQSR	12.2608	[y1+1, y4+1, y5+1, y6+1, y7+1, y9+1, y10+1, y11+1, y12+1];[b2+1, b2+1, b3+1]	HAUS5-PLASMID-SEQ	417	SPGEVLALVQR	10.1741	[y5+1, y6+1, y7+1, y9+1, y10+1];[M11+1, M11+1];[b4+1, b5+1, b6+1]	22.4349	0;2	T	0
500-DSSO-ingel	T;S	HAUS8-PLASMID_SEQ	337	EAALANQEVWEETQGMAPPSR	13.2573	[y1+1, y2+1, y3+1, y4+1, y5+1, y6+1, y7+1, y8+1];[b2+1, b3+1, b5+1, b7+1, b8+1]	HAUS8-PLASMID_SEQ	323	SFAQVLELSAEASK	9.06805	[b2+1, b3+1, b4+1, b5+1, b6+1, b7+1, b8+1];[y4+1, y5+1]	22.3254	0;0	T	0
500-DSSO-ingel	K;Y	HAUS2-PLASMID_SEQ	275	HDIIMPPLPFTSKVHVQTINAK	15.1259	[b2+1, b3+1, b4+1, b5+1, b12+1];[y2+1, y3+1, y4+1, y5+1, y6+1, y7+1, y8+1, y9+1, y14+1, y14+1]	HAUS2-PLASMID_SEQ	261	ILAEESYLYK	7.04892	[b2+1, b3+1, b4+1, b5+1, b7+1];[y2+1, y4+1]	22.1748	0;0	T	0
500-DSSO-ingel	K;K	HAUS6N-PLASMID_SEQ	352	LSDLKHMR	15.0805	[y1+1, y2+1, y3+1, y4+1, y4+1, y5+1, y5+1, y6+1, y6+1, y7+1, y7+1];[b2+1, b3+1];[M8+1, M8+1]	HAUS6N-PLASMID_SEQ	359	IKDDLTTIR	7.06112	[y3+1, y4+1, y5+1, y6+1, y7+1, y8+1, y8+1]	22.1416	2;0	T	0
500-DSSO-ingel	K;K	HAUS6N-PLASMID_SEQ	352	LSDLKHMR	14.3846	[y1+1, y2+1, y3+1, y4+1, y4+1, y5+1, y5+1, y6+1, y7+1, y7+1];[b2+1, b3+1];[M8+1, M8+1]	HAUS6N-PLASMID_SEQ	359	IKDDLTTIR	7.17166	[b2+1, b6+1];[y2+1, y3+1, y4+1, y6+1, y7+1]	21.5563	2;0	T	0
500-DSSO-ingel	K;K	HAUS6N-PLASMID_SEQ	359	YRIKDDLTTIR	12.2759	[y1+1, y5+1, y6+1, y7+1, y8+1, y8+1, y9+1];[b2+1, b5+1, b6+1, b6+1, b9+1]	HAUS6N-PLASMID_SEQ	352	LSDLKHMR	9.2476	[b2+1, b3+1];[y2+1, y3+1, y4+1, y5+1, y6+1, y7+1, y7+1]	21.5235	0;0	T	0
500-DSSO-ingel	S;T	HAUS5-PLASMID-SEQ	362	ALHDQSQELQDAAGHR	16.2316	[y1+1, y2+1, y3+1, y4+1, y5+1, y6+1, y7+1, y8+1, y9+1, y10+1];[b3+1, b4+1, b5+1, b7+1, b8+1, b10+1]	HAUS5-PLASMID-SEQ	353	CCLWTELK	5.08668	[b1+1, b2+1, b3+1, b4+1];[y5+1]	21.3183	0;0	T	0
500-DSSO-ingel	K;K	HAUS6N-PLASMID_SEQ	352	LSDLKHMR	11.2768	[y1+1, y2+1, y3+1, y4+1, y4+1, y5+1, y6+1, y7+1, y7+1];[b2+1, b3+1]	HAUS6N-PLASMID_SEQ	359	IKDDLTTIR	9.27571	[b2+1, b3+1];[y3+1, y4+1, y5+1, y6+1, y7+1, y8+1, y8+1]	20.5525	0;0	T	0
500-DSSO-ingel	K;K	HAUS8-PLASMID_SEQ	49	TTQKAPAGDGSQTR	10.3184	[y1+1, y2+1, y5+1, y7+1, y8+1, y9+1, y10+1, y11+1];[b2+1, b4+1]	HAUS8-PLASMID_SEQ	44	YLQYEKK	10.139	[b2+1, b3+1, b4+1];[y2+1, y2+1, y3+1, y4+1, y4+1];[M7+1, M7+1]	20.4574	0;2	T	0
500-DSSO-ingel	K;K	HAUS6N-PLASMID_SEQ	352	LSDLKHMR	11.2225	[y1+1, y2+1, y3+1, y4+1, y4+1, y5+1, y6+1, y7+1, y7+1];[b2+1, b3+1]	HAUS6N-PLASMID_SEQ	359	YRIKDDLTTIR	9.19003	[b2+1, b3+1, b5+1, b5+1, b6+1, b6+1];[y2+1, y3+1, y4+1]	20.4126	0;0	T	0
500-DSSO-ingel	K;K	HAUS6N-PLASMID_SEQ	352	LSDLKHMR	12.1944	[y1+1, y2+1, y3+1, y4+1, y4+1, y5+1, y5+1, y6+1, y6+1, y7+1];[b2+1, b3+1]	HAUS6N-PLASMID_SEQ	345	FQKER	8.10805	[b2+1];[y2+1, y3+1, y3+1, y4+1, y4+1];[M5+1, M5+1]	20.3024	0;2	T	0
500-DSSO-ingel	K;K	HAUS8-PLASMID_SEQ	68	KSSLLQK	11.1618	[y1+1, y2+1, y3+1, y4+1, y5+1, y6+1];[b2+1, b2+1, b3+1, b3+1];[M7+1]	HAUS8-PLASMID_SEQ	61	GKMSEGGR	8.38786	[y1+1, y3+1, y4+1, y5+1, y6+1];[b2+1];[M8+1, M8+1]	19.5496	1;2	T	0
500-DSSO-ingel	K;K	HAUS8-PLASMID_SEQ	121	TPQLAKTISK	11.2008	[y1+1, y2+1, y3+1, y4+1, y5+1, y6+1, y6+1, y7+1, y7+1];[b2+1, b4+1]	HAUS8-PLASMID_SEQ	114	SIVKK	8.24768	[b2+1, b3+1];[y2+1, y2+1, y3+1, y3+1];[M5+1, M5+1]	19.4485	0;2	T	0
500-DSSO-ingel	K;K	HAUS8-PLASMID_SEQ	68	KSSLLQK	11.1295	[y1+1, y2+1, y3+1, y5+1, y6+1];[b2+1, b2+1, b3+1, b3+1, b4+1];[M7+1]	HAUS8-PLASMID_SEQ	61	GKMSEGGR	8.3062	[y1+1, y3+1, y4+1, y5+1, y6+1];[b2+1];[M8+1, M8+1]	19.4357	1;2	T	0
500-DSSO-ingel	K;K	HAUS6N-PLASMID_SEQ	352	LSDLKHMR	11.257	[y1+1, y2+1, y3+1, y4+1, y4+1, y5+1, y5+1, y7+1, y7+1];[b2+1, b3+1]	HAUS6N-PLASMID_SEQ	359	IKDDLTTIR	8.17867	[b2+1];[y2+1, y3+1, y4+1, y5+1, y6+1, y7+1, y8+1]	19.4357	0;0	T	0
500-DSSO-ingel	K;K	HAUS8-PLASMID_SEQ	68	KSSLLQK	12.1557	[y1+1, y2+1, y3+1, y4+1, y6+1];[b2+1, b2+1, b3+1, b3+1, b4+1];[M7+1, M7+1]	HAUS8-PLASMID_SEQ	61	GKMSEGGR	7.21005	[y1+1, y2+1, y3+1, y4+1, y5+1, y6+1];[b2+1]	19.3657	2;0	T	0
500-DSSO-ingel	K;S	HAUS8-PLASMID_SEQ	68	KSSLLQK	11.1706	[b1+1, b2+1, b2+1, b3+1, b3+1];[y2+1, y3+1, y5+1, y6+1];[M7+1, M7+1]	HAUS8-PLASMID_SEQ	75	SKADSSGVGK	8.18715	[y2+1, y3+1, y4+1, y5+1, y6+1, y7+1, y8+1];[b3+1]	19.3577	2;0	T	0
500-DSSO-ingel	K;K	HAUS8-PLASMID_SEQ	44	YLQYEKK	12.1154	[b2+1, b3+1];[y2+1, y2+1, y3+1, y3+1, y4+1, y4+1, y5+1, y5+1];[M7+1, M7+1]	HAUS8-PLASMID_SEQ	61	GKMSEGGR	7.23936	[y1+1, y3+1, y4+1, y5+1, y6+1];[b2+1, b3+1]	19.3548	2;0	T	0
500-DSSO-ingel	K;K	HAUS6N-PLASMID_SEQ	352	LSDLKHMR	11.3429	[y1+1, y2+1, y3+1, y4+1, y4+1, y5+1, y5+1, y6+1, y7+1];[b2+1, b3+1]	HAUS6N-PLASMID_SEQ	359	IKDDLTTIR	7.3424	[y3+1, y4+1, y5+1, y6+1, y7+1, y8+1, y8+1]	18.6853	0;0	T	0
500-DSSO-ingel	S;K	HAUS8-PLASMID_SEQ	75	SKADSSGVGK	10.284	[b2+1, b2+1, b4+1];[y2+1, y3+1, y4+1, y5+1, y6+1, y7+1, y8+1]	HAUS8-PLASMID_SEQ	68	KSSLLQK	8.10498	[y2+1, y3+1, y5+1, y6+1];[b3+1, b3+1, b4+1];[M7+1]	18.389	0;1	T	0
500-DSSO-ingel	K;S	HAUS8-PLASMID_SEQ	61	GKMSEGGR	9.18338	[y1+1, y2+1, y3+1, y4+1, y5+1, y6+1];[b2+1];[M8+1, M8+1]	HAUS8-PLASMID_SEQ	69	KSSLLQK	9.10178	[b1+1, b2+1, b2+1, b3+1, b3+1];[y1+1, y2+1, y3+1];[M7+1]	18.2852	2;1	T	0
500-DSSO-ingel	K;K	HAUS6N-PLASMID_SEQ	352	LSDLKHMR	10.3204	[y1+1, y2+1, y3+1, y4+1, y5+1, y6+1, y7+1];[b2+1, b3+1];[M8+1]	HAUS6N-PLASMID_SEQ	359	IKDDLTTIR	7.20082	[b2+1, b2+1];[y4+1, y5+1, y6+1, y7+1, y8+1]	17.5213	1;0	T	0
500-DSSO-ingel	K;K	HAUS8-PLASMID_SEQ	61	GKMSEGGR	9.32946	[y1+1, y3+1, y4+1, y5+1, y6+1];[b2+1, b3+1];[M8+1, M8+1]	HAUS8-PLASMID_SEQ	44	YLQYEKK	8.12232	[b2+1, b3+1];[y2+1, y2+1, y3+1, y4+1, y4+1];[M7+1]	17.4518	2;1	T	0
500-DSSO-ingel	K;K	HAUS8-PLASMID_SEQ	68	KSSLLQK	11.1663	[b2+1, b2+1, b3+1, b3+1];[y2+1, y3+1, y4+1, y5+1, y6+1];[M7+1, M7+1]	HAUS8-PLASMID_SEQ	61	GKMSEGGR	6.25815	[y1+1, y3+1, y4+1, y5+1, y6+1];[b2+1]	17.4244	2;0	T	0
500-DSSO-ingel	K;K	HAUS6N-PLASMID_SEQ	359	IKDDLTTIR	11.2612	[y1+1, y2+1, y3+1, y4+1, y5+1, y6+1, y7+1, y8+1, y8+1];[b2+1, b4+1]	HAUS6N-PLASMID_SEQ	352	LSDLKHMR	6.06435	[b2+1, b3+1];[y2+1, y3+1, y4+1, y4+1]	17.3256	0;0	T	0
500-DSSO-ingel	K;K	HAUS8-PLASMID_SEQ	176	RAEKNLLIMCK	11.1661	[b1+1, b2+1, b3+1, b4+1, b4+1, b5+1, b5+1, b6+1, b6+1, b7+1, b7+1]	HAUS8-PLASMID_SEQ	185	EKEKLQKK	6.03482	[b2+1];[y2+1, y3+1, y4+1, y5+1, y6+1]	17.2009	0;0	T	0
500-DSSO-ingel	K;K	HAUS6N-PLASMID_SEQ	352	LSDLKHMR	10.3385	[y1+1, y2+1, y3+1, y4+1, y4+1, y6+1, y7+1];[b2+1, b3+1];[M8+1]	HAUS6N-PLASMID_SEQ	359	IKDDLTTIR	6.31903	[y4+1, y5+1, y6+1, y7+1, y8+1, y8+1]	16.6575	1;0	T	0
500-DSSO-ingel	K;K	HAUS8-PLASMID_SEQ	68	KSSLLQK	10.156	[y1+1, y2+1, y3+1, y6+1];[b2+1, b2+1, b3+1, b3+1, b4+1];[M7+1]	HAUS8-PLASMID_SEQ	61	GKMSEGGR	6.25207	[y1+1, y3+1, y4+1, y5+1, y6+1];[b2+1]	16.4081	1;0	T	0
500-DSSO-ingel	K;K	HAUS8-PLASMID_SEQ	74	KSSLLQKSK	8.16865	[y2+1, y3+1, y3+1, y4+1, y5+1, y5+1];[b4+1, b6+1]	HAUS8-PLASMID_SEQ	61	GKMSEGGR	8.16713	[y1+1, y3+1, y5+1, y6+1];[b2+1, b2+1, b3+1, b3+1]	16.3358	0;0	T	0
500-DSSO-ingel	K;K	HAUS8-PLASMID_SEQ	44	YLQYEKK	9.07385	[y1+1, y2+1, y2+1, y3+1, y4+1, y4+1, y5+1];[b2+1, b3+1]	HAUS8-PLASMID_SEQ	61	GKMSEGGR	7.15242	[y1+1, y2+1, y3+1, y4+1, y5+1, y6+1];[b2+1]	16.2263	0;0	T	0
500-DSSO-ingel	T;K	HAUS8-PLASMID_SEQ	238	TFATALDTTRHELPVR	10.172	[y1+1, y2+1, y3+1, y4+1, y5+1, y6+1, y9+2, y10+1];[b3+1, b4+1]	HAUS8-PLASMID_SEQ	230	FKEQYR	6.04948	[b2+1, b2+1, b3+1, b3+1, b4+1, b4+1]	16.2215	0;0	T	0
500-DSSO-ingel	T;S	HAUS8-PLASMID_SEQ	337	EAALANQEVWEETQGMAPPSR	8.22302	[y1+1, y2+1, y3+1, y4+1, y5+1, y7+1];[b3+1, b5+1]	HAUS8-PLASMID_SEQ	323	SFAQVLELSAEASK	7.09768	[b2+1, b3+1, b4+1, b5+1, b6+1, b7+1];[y4+1]	15.3207	0;0	T	0
500-DSSO-ingel	K;K	HAUS6N-PLASMID_SEQ	352	LSDLKHMR	9.40183	[y1+1, y2+1, y3+1, y4+1, y4+1, y5+1, y7+1, y7+1];[b2+1]	HAUS6N-PLASMID_SEQ	359	IKDDLTTIR	5.24301	[b2+1];[y4+1, y5+1, y6+1, y7+1]	14.6448	0;0	T	0
500-DSSO-ingel	K;K	HAUS6N-PLASMID_SEQ	352	LSDLKHMR	9.29736	[y1+1, y2+1, y3+1, y4+1, y6+1, y6+1, y7+1, y7+1];[b2+1]	HAUS6N-PLASMID_SEQ	359	IKDDLTTIR	5.23953	[y2+1, y4+1, y5+1, y6+1, y7+1]	14.5369	0;0	T	0
500-DSSO-ingel	T;S	HAUS8-PLASMID_SEQ	337	EAALANQEVWEETQGMAPPSR	9.23943	[y1+1, y2+1, y3+1, y4+1, y5+1, y7+1];[b2+1, b3+1, b5+1]	HAUS8-PLASMID_SEQ	323	SFAQVLELSAEASK	5.08417	[b2+1, b3+1, b4+1, b5+1];[y4+1]	14.3236	0;0	T	0
500-DSSO-ingel	S;T	HAUS8-PLASMID_SEQ	69	KSSLLQK	8.03668	[b1+1, b2+1, b2+1, b3+1, b3+1];[y1+1, y3+1, y5+1]	HAUS8-PLASMID_SEQ	46	TTQKAPAGDGSQTR	6.08876	[y1+1, y5+1, y7+1, y8+1, y9+1, y10+1]	14.1254	0;0	T	0
500-DSSO-ingel	K;K	DECOY_HAUS3-PLASMID_SEQ	472	LSKHSTVSAMLQCK	9.0422	[b2+1, b3+1, b4+1, b4+1, b5+1, b5+1];[y3+1, y4+1, y9+1]	HAUS3-PLASMID_SEQ	122	NKCQLMASVTSHKSLRLNAK	5.03048	[y2+1, y3+1, y4+1];[b8+1, b10+1]	14.0727	0;0	D	0.015873
500-DSSO-ingel	S;K	HAUS4-PLASMID_SEQ	314	WALQEFSKVYR	8.30393	[b1+1, b2+1, b3+1, b5+1];[y1+1, y6+1];[M11+1, M11+1]	HAUS4-PLASMID_SEQ	306	QATENKR	5.20259	[b2+1];[y3+1, y3+1];[M7+1, M7+1]	13.5065	2;2	T	0.0151515
500-DSSO-ingel	S;K	HAUS7-PLASMID_SEQ	357	QQGEQICWGGSSSVMSLATK	7.08633	[b2+1, b3+1, b4+1, b5+1, b6+1, b7+1];[y5+1]	HAUS7-PLASMID_SEQ	368	MNELMEK	6.05105	[y1+1, y1+1, y5+1];[b2+1, b3+1, b4+1]	13.1374	0;0	T	0.0149254
500-DSSO-ingel	K;K	HAUS6N-PLASMID_SEQ	352	LSDLKHMR	7.34326	[y1+1, y2+1, y3+1, y4+1, y7+1, y7+1];[b2+1]	HAUS6N-PLASMID_SEQ	359	IKDDLTTIR	5.27893	[y3+1, y4+1, y5+1, y6+1, y7+1]	12.6222	0;0	T	0.0147059
500-DSSO-ingel	K;K	HAUS6N-PLASMID_SEQ	352	LSDLKHMR	7.32101	[y1+1, y2+1, y3+1, y4+1, y4+1, y6+1, y7+1]	HAUS6N-PLASMID_SEQ	359	IKDDLTTIR	5.22907	[y3+1, y4+1, y5+1, y6+1, y7+1]	12.5501	0;0	T	0.0144928
500-DSSO-ingel	K;K	HAUS8-PLASMID_SEQ	61	GKMSEGGR	7.11871	[y1+1, y3+1, y4+1, y5+1, y6+1];[b2+1];[M8+1]	HAUS8-PLASMID_SEQ	11	GAGKPATGPTNSSSAK	5.03573	[y6+1, y10+1, y12+1];[b8+1, b10+1]	12.1544	1;0	T	0.0142857
500-DSSO-ingel	K;K	DECOY_HAUS8-PLASMID_SEQ	368	KEYQLYR	6.04138	[b1+1, b2+1, b2+1];[y1+1, y5+1, y6+1]	DECOY_HAUS8-PLASMID_SEQ	368	KEYQLYR	6.04138	[b1+1, b2+1, b2+1];[y1+1, y5+1, y6+1]	12.0828	0;0	D	0.0285714
500-DSSO-ingel	K;K	HAUS6N-PLASMID_SEQ	352	LSDLKHMR	6.21945	[y1+1, y2+1, y3+1, y4+1];[b2+1, b3+1]	HAUS6N-PLASMID_SEQ	359	IKDDLTTIR	5.1099	[y3+1, y4+1, y5+1, y6+1, y7+1]	11.3293	0;0	T	0.028169
500-DSSO-ingel	K;K	HAUS8-PLASMID_SEQ	61	GKMSEGGR	6.17587	[y1+1, y3+1, y4+1, y5+1, y6+1];[b2+1]	HAUS8-PLASMID_SEQ	74	KSSLLQKSK	5.12742	[b1+1, b2+1];[y1+1, y2+1, y3+1]	11.3033	0;0	T	0.0277778
500-DSSO-ingel	K;K	HAUS6N-PLASMID_SEQ	352	LSDLKHMR	6.17955	[y1+1, y2+1, y3+1, y4+1];[b2+1, b3+1]	HAUS6N-PLASMID_SEQ	359	IKDDLTTIR	5.09597	[y3+1, y4+1, y5+1, y6+1, y7+1]	11.2755	0;0	T	0.0273973
500-DSSO-ingel	K;K	DECOY_HAUS8-PLASMID_SEQ	389	KASSSNTPGTAPK	6.02585	[b2+1, b3+1, b5+1, b6+1, b8+1, b9+1]	HAUS8-PLASMID_SEQ	23	PATGPTNSSSAKK	5.02715	[b3+1, b4+1, b8+1, b9+1, b11+1]	11.053	0;0	D	0.0410959
500-DSSO-ingel	T;K	HAUS6N-PLASMID_SEQ	154	NSSHHFVETFNIK	5.06338	[y2+1, y7+1];[b4+1, b5+1, b6+1]	HAUS6N-PLASMID_SEQ	164	PQDLHKCIAR	5.06251	[y1+1, y4+1];[b2+1, b3+1, b5+1]	10.1259	0;0	T	0.0405405
500-DSSO-ingel	T;T	DECOY_HAUS5-PLASMID-SEQ	493	QMPDRLTHQQRRMAGAQAR	5.03191	[y1+1, y5+1, y10+1];[b3+1, b7+1]	DECOY_HAUS5-PLASMID-SEQ	493	QMPDRLTHQQRRMAGAQAR	5.03191	[y1+1, y5+1, y10+1];[b3+1, b7+1]	10.0638	0;0	D	0.0540541
500-DSSO-ingel	T;K	DECOY_HAUS5-PLASMID-SEQ	550	TVAAELELK	5.03171	[y2+1, y5+1, y8+1];[b6+1, b7+1]	DECOY_HAUS5-PLASMID-SEQ	63	KLAQGLNEKQQK	5.01175	[b1+1, b2+1, b4+1, b5+1, b6+1]	10.0435	0;0	D	0.0675676
750-DSSO-ingel	K;K	HAUS6N-PLASMID_SEQ	352	LSDLKHMR	20.2527	[y1+1, y2+1, y3+1, y4+1, y4+1, y5+1, y5+1, y6+1, y6+1, y7+1, y7+1];[b2+1, b3+1, b4+1, b5+1, b6+1, b6+1, b7+1];[M8+1, M8+1]	HAUS6N-PLASMID_SEQ	359	IKDDLTTIR	17.1812	[b2+1, b2+1, b3+1, b4+1, b4+1, b6+1, b6+1];[y2+1, y3+1, y4+1, y5+1, y6+1, y7+1, y8+1, y8+1];[M9+1, M9+1]	37.4339	2;2	T	0
750-DSSO-ingel	K;K	HAUS6N-PLASMID_SEQ	359	YRIKDDLTTIR	23.3087	[y1+1, y2+1, y3+1, y4+1, y5+1, y6+1, y7+1, y8+1, y8+1, y9+1, y9+1];[b2+1, b3+1, b4+1, b5+1, b5+1, b6+1, b6+1, b7+1, b9+1, b9+1];[M11+2, M11+2]	HAUS6N-PLASMID_SEQ	352	LSDLKHMR	12.1968	[b2+1, b3+1];[y2+1, y3+1, y4+1, y4+1, y5+1, y5+1, y6+1, y6+1, y7+1, y7+1]	35.5055	2;0	T	0
750-DSSO-ingel	K;K	HAUS6N-PLASMID_SEQ	352	LSDLKHMR	19.278	[y1+1, y2+1, y3+1, y4+1, y4+1, y5+1, y5+1, y6+1, y6+1, y7+1, y7+1];[b2+1, b3+1, b4+1, b5+1, b5+1, b6+1];[M8+1, M8+1]	HAUS6N-PLASMID_SEQ	359	IKDDLTTIR	15.2135	[b2+1, b2+1, b3+1, b4+1, b4+1];[y2+1, y3+1, y4+1, y5+1, y6+1, y7+1, y8+1, y8+1];[M9+1, M9+1]	34.4916	2;2	T	0
750-DSSO-ingel	K;K	HAUS4-PLASMID_SEQ	315	WALQEFSKVYR	20.1983	[b1+1, b2+1, b3+1];[y1+1, y2+1, y3+1, y4+1, y4+1, y5+1, y5+1, y6+1, y7+1, y7+1, y8+1, y8+1, y9+1, y9+1, y10+1, y10+1];[M11+1]	HAUS4-PLASMID_SEQ	306	QATENKR	14.1012	[b2+1, b3+1, b4+1];[y2+1, y2+1, y3+1, y3+1, y4+1, y4+1, y5+1, y5+1, y6+1];[M7+1, M7+1]	34.2994	1;2	T	0
750-DSSO-ingel	K;K	HAUS6N-PLASMID_SEQ	359	YRIKDDLTTIR	20.2626	[y1+1, y2+1, y3+1, y4+1, y5+1, y6+1, y7+1, y8+1, y8+1, y9+1];[b2+1, b3+1, b5+1, b5+1, b6+1, b6+1, b7+1, b9+1, b9+1];[M11+2]	HAUS6N-PLASMID_SEQ	352	LSDLKHMR	13.1953	[b2+1, b3+1, b6+1];[y2+1, y3+1, y4+1, y4+1, y5+1, y5+1, y6+1, y6+1, y7+1, y7+1]	33.458	1;0	T	0
750-DSSO-ingel	K;K	HAUS6N-PLASMID_SEQ	352	LSDLKHMR	18.2433	[y1+1, y2+1, y3+1, y4+1, y4+1, y5+1, y5+1, y6+1, y6+1, y7+2, y7+2];[b2+1, b3+1, b4+1, b6+1, b6+1];[M8+1, M8+1]	HAUS6N-PLASMID_SEQ	359	IKDDLTTIR	15.2057	[b2+1, b2+1, b3+1, b4+1, b4+1, b6+1];[y2+1, y3+1, y4+1, y5+1, y6+1, y7+1, y8+1, y8+1];[M9+1]	33.4491	2;1	T	0
750-DSSO-ingel	K;K	HAUS6N-PLASMID_SEQ	352	LSDLKHMR	18.3001	[y1+1, y2+1, y3+1, y4+1, y4+1, y5+1, y5+1, y6+1, y6+1, y7+1, y7+1];[b2+1, b3+1, b4+1, b6+1, b6+1];[M8+2, M8+1]	HAUS6N-PLASMID_SEQ	359	IKDDLTTIR	14.2048	[b2+1, b2+1, b3+1, b4+1];[y2+1, y3+1, y4+1, y5+1, y6+1, y7+1, y8+1, y8+1];[M9+1, M9+1]	32.5049	2;2	T	0
750-DSSO-ingel	K;K	HAUS6N-PLASMID_SEQ	352	LSDLKHMR	19.3041	[y1+1, y2+1, y3+1, y4+1, y4+1, y5+1, y5+1, y6+1, y6+1, y7+1, y7+1];[b2+1, b3+1, b4+1, b6+1, b6+1, b7+1];[M8+1, M8+1]	HAUS6N-PLASMID_SEQ	359	IKDDLTTIR	13.1841	[b2+1, b2+1, b3+1, b4+1, b4+1];[y2+1, y3+1, y4+1, y5+1, y6+1, y7+1, y8+1, y8+1]	32.4882	2;0	T	0
750-DSSO-ingel	K;K	HAUS6N-PLASMID_SEQ	352	LSDLKHMR	17.2402	[y1+1, y2+1, y3+1, y4+1, y4+2, y5+2, y5+1, y6+1, y6+1, y7+1, y7+1];[b2+1, b3+1, b4+1, b6+1];[M8+1, M8+1]	HAUS6N-PLASMID_SEQ	359	IKDDLTTIR	14.1832	[b2+1, b2+1, b3+1, b4+1, b6+1];[y2+1, y3+1, y4+1, y5+1, y6+1, y7+1, y8+1, y8+1];[M9+1]	31.4233	2;1	T	0
750-DSSO-ingel	K;K	HAUS6N-PLASMID_SEQ	352	LSDLKHMR	18.268	[y1+1, y2+1, y3+1, y4+1, y4+1, y5+1, y5+1, y6+1, y6+1, y7+2, y7+2];[b2+1, b3+1, b4+1, b6+1, b6+1];[M8+1, M8+2]	HAUS6N-PLASMID_SEQ	359	IKDDLTTIR	13.1443	[b2+1, b2+1, b3+1, b4+1, b4+1, b6+1];[y2+1, y3+1, y4+1, y5+1, y6+1, y7+1, y8+1]	31.4122	2;0	T	0
750-DSSO-ingel	K;K	HAUS5-PLASMID-SEQ	572	ENLGQALKR	15.1915	[y1+1, y2+1, y2+1, y3+1, y3+1, y4+1, y4+1, y5+1, y5+1, y6+1, y6+1, y7+1, y7+1];[b2+1, b4+1]	HAUS5-PLASMID-SEQ	576	LEKLLK	15.1458	[b2+1, b3+1, b3+1, b4+1, b4+1, b5+1, b5+1];[y2+1, y3+1, y4+1, y4+1, y5+1, y5+1];[M6+1, M6+1]	30.3373	0;2	T	0
750-DSSO-ingel	K;K	HAUS8-PLASMID_SEQ	49	TTQKAPAGDGSQTR	15.2565	[y1+1, y2+1, y4+1, y5+1, y6+1, y7+1, y8+1, y9+1, y10+1, y11+1];[b3+1, b4+1, b4+1, b5+1, b5+1]	HAUS8-PLASMID_SEQ	44	YLQYEKK	14.1236	[b2+1, b3+1];[y2+1, y2+1, y3+1, y3+1, y4+1, y4+1, y5+1, y5+1, y6+1, y6+1];[M7+1, M7+1]	29.3802	0;2	T	0
750-DSSO-ingel	K;K	HAUS6N-PLASMID_SEQ	352	LSDLKHMR	18.2632	[y1+1, y2+1, y3+1, y4+1, y4+1, y5+1, y5+1, y6+1, y6+1, y7+2, y7+1];[b2+1, b3+1, b4+1, b6+1, b6+1];[M8+1, M8+1]	HAUS6N-PLASMID_SEQ	359	IKDDLTTIR	11.1161	[b2+1, b2+1, b3+1, b4+1, b6+1];[y2+1, y3+1, y4+1, y5+1, y6+1, y7+1]	29.3793	2;0	T	0
750-DSSO-ingel	K;K	HAUS4-PLASMID_SEQ	315	WALQEFSKVYR	15.1541	[b1+1, b2+1, b3+1];[y1+1, y2+1, y3+1, y4+1, y5+1, y5+1, y6+1, y6+1, y7+1, y7+1, y8+1, y9+1]	HAUS4-PLASMID_SEQ	306	QATENKR	14.084	[b1+1, b2+1];[y2+1, y2+1, y3+1, y3+1, y4+1, y4+1, y5+1, y5+1, y6+1, y6+1];[M7+1, M7+1]	29.2381	0;2	T	0
750-DSSO-ingel	K;K	HAUS6N-PLASMID_SEQ	359	YRIKDDLTTIR	14.2955	[y1+1, y2+1, y3+1, y4+1, y5+1, y6+1, y7+1];[b2+1, b3+1, b4+1, b5+1, b5+1, b6+1, b6+1]	HAUS6N-PLASMID_SEQ	352	LSDLKHMR	13.2015	[b2+1, b3+1, b6+1];[y2+1, y3+1, y4+1, y4+1, y5+1, y5+1, y6+1, y6+1, y7+1, y7+1]	27.497	0;0	T	0
750-DSSO-ingel	K;K	HAUS6N-PLASMID_SEQ	359	YRIKDDLTTIR	15.2887	[y1+1, y2+1, y3+1, y4+1, y5+1, y6+1, y7+1];[b2+1, b3+1, b4+1, b4+1, b5+1, b5+1, b6+1, b6+1]	HAUS6N-PLASMID_SEQ	352	LSDLKHMR	12.1951	[b2+1, b3+1];[y2+1, y3+1, y4+1, y4+1, y5+1, y5+1, y6+1, y6+1, y7+1, y7+1]	27.4838	0;0	T	0
750-DSSO-ingel	K;K	HAUS6N-PLASMID_SEQ	352	LSDLKHMR	15.3008	[y1+1, y2+1, y3+1, y4+1, y4+1, y5+1, y5+1, y6+1, y6+1, y7+1, y7+1];[b2+1, b3+1];[M8+1, M8+1]	HAUS6N-PLASMID_SEQ	359	IKDDLTTIR	12.1699	[b2+1, b2+1, b3+1, b4+1];[y2+1, y3+1, y4+1, y5+1, y6+1, y7+1, y8+1, y8+1]	27.4706	2;0	T	0
750-DSSO-ingel	K;K	HAUS5-PLASMID-SEQ	572	ENLGQALKR	14.2251	[y1+1, y2+1, y2+1, y3+1, y3+1, y4+1, y4+1, y5+1, y5+1, y6+1, y6+1, y7+1, y7+1];[b2+1]	HAUS5-PLASMID-SEQ	576	LEKLLK	13.1676	[b2+1, b3+1, b3+1, b4+1, b4+1];[y2+1, y3+1, y4+1, y4+1, y5+1, y5+1];[M6+1, M6+1]	27.3926	0;2	T	0
750-DSSO-ingel	K;K	HAUS6N-PLASMID_SEQ	359	IKDDLTTIR	14.1607	[y1+1, y2+1, y3+1, y4+1, y5+1, y6+1, y7+1, y8+1, y8+1];[b2+1, b3+1, b4+1, b6+1];[M9+1]	HAUS6N-PLASMID_SEQ	352	LSDLKHMR	11.0493	[b2+1, b3+1];[y2+1, y3+1, y4+1, y4+1, y5+1, y5+1, y6+1, y7+1, y7+1]	25.21	1;0	T	0
750-DSSO-ingel	T;S	HAUS8-PLASMID_SEQ	337	EAALANQEVWEETQGMAPPSR	13.2562	[y1+1, y2+1, y3+1, y4+1, y5+1, y6+1, y7+1, y8+1];[b2+1, b3+1, b5+1, b7+1, b12+1]	HAUS8-PLASMID_SEQ	323	RSFAQVLELSAEASK	11.1509	[b2+1, b4+1, b5+1, b6+1, b7+1, b8+1, b9+1, b10+1, b12+1, b13+1];[y12+1]	24.4071	0;0	T	0
750-DSSO-ingel	K;K	HAUS6N-PLASMID_SEQ	352	LSDLKHMR	12.3343	[y1+1, y2+1, y3+1, y4+1, y4+1, y5+1, y5+1, y6+1, y7+1, y7+1];[b2+1, b3+1]	HAUS6N-PLASMID_SEQ	359	YRIKDDLTTIR	11.221	[b2+1, b3+1, b5+1, b6+1, b6+1, b9+1];[y5+1, y6+1, y7+1, y8+1, y9+1]	23.5553	0;0	T	0
750-DSSO-ingel	K;K	HAUS6N-PLASMID_SEQ	359	YRIKDDLTTIR	14.2744	[y1+1, y2+1, y4+1, y5+1, y6+1, y7+1, y9+1];[b2+1, b5+1, b5+1, b6+1, b6+1, b9+1];[M11+2]	HAUS6N-PLASMID_SEQ	352	LSDLKHMR	9.20561	[b2+1, b3+1];[y2+1, y3+1, y4+1, y4+1, y5+1, y6+1, y7+1]	23.48	1;0	T	0
750-DSSO-ingel	K;K	HAUS6N-PLASMID_SEQ	352	LSDLKHMR	12.3731	[y1+1, y2+1, y3+1, y4+1, y4+1, y5+1, y5+1, y6+1, y7+1, y7+1];[b2+1, b3+1]	HAUS6N-PLASMID_SEQ	359	YRIKDDLTTIR	10.2461	[b2+1, b5+1, b6+1, b6+1, b9+1];[y5+1, y6+1, y7+1, y8+1, y9+1]	22.6192	0;0	T	0
750-DSSO-ingel	K;K	HAUS8-PLASMID_SEQ	176	RAEKNLLIMCK	14.243	[y2+1, y3+1, y4+1, y5+1];[b3+1, b5+1, b5+1, b6+1, b6+1, b7+1, b7+1, b8+1, b8+1, b9+1]	HAUS8-PLASMID_SEQ	187	EKEKLQK	8.09684	[b2+1, b4+1, b5+1];[y2+1, y3+1, y4+1, y5+1, y5+1]	22.3399	0;0	T	0
750-DSSO-ingel	K;K	HAUS8-PLASMID_SEQ	68	KSSLLQK	14.1294	[b1+1, b2+1, b2+1, b3+1, b3+1, b4+1];[y1+1, y2+1, y3+1, y4+1, y5+1, y6+1];[M7+1, M7+1]	HAUS8-PLASMID_SEQ	61	GKMSEGGR	8.17568	[y1+1, y2+1, y3+1, y4+1, y5+1, y6+1];[b2+1];[M8+1]	22.3051	2;1	T	0
750-DSSO-ingel	S;K	HAUS8-PLASMID_SEQ	69	KSSLLQK	12.1371	[b1+1, b2+1, b2+1, b3+1, b3+1, b4+1];[y1+1, y2+1, y3+1, y4+1, y5+1];[M7+1]	HAUS8-PLASMID_SEQ	61	GKMSEGGR	9.25058	[y1+1, y2+1, y3+1, y4+1, y5+1, y6+1];[b2+1];[M8+1, M8+1]	21.3877	1;2	T	0
750-DSSO-ingel	K;K	HAUS6N-PLASMID_SEQ	352	LSDLKHMR	13.25	[y1+1, y2+1, y3+1, y4+1, y4+1, y5+1, y5+1, y6+1, y6+1, y7+1, y7+1];[b2+1, b3+1]	HAUS6N-PLASMID_SEQ	345	FQKER	8.13648	[b2+1];[y2+1, y3+1, y3+1, y4+1, y4+1];[M5+1, M5+1]	21.3865	0;2	T	0
750-DSSO-ingel	K;S	HAUS5-PLASMID-SEQ	428	KVVPTFEAVAPQSR	11.2158	[y1+1, y4+1, y5+1, y6+1, y7+1, y8+1, y9+1, y11+1, y12+1];[b2+1, b2+1]	HAUS5-PLASMID-SEQ	417	SPGEVLALVQR	10.1636	[y2+1, y5+1, y6+1, y7+1, y9+1, y10+1];[M11+1, M11+1];[b4+1, b5+1]	21.3794	0;2	T	0
750-DSSO-ingel	K;K	HAUS6N-PLASMID_SEQ	352	LSDLKHMR	11.1984	[y1+1, y2+1, y3+1, y4+1, y4+1, y5+1, y5+1, y6+1, y7+1];[b2+1, b3+1]	HAUS6N-PLASMID_SEQ	359	YRIKDDLTTIR	10.1056	[b2+1, b5+1, b6+1, b6+1];[y4+1, y5+1, y6+1, y7+1, y8+1];[M11+2]	21.304	0;1	T	0
750-DSSO-ingel	K;K	HAUS5-PLASMID-SEQ	208	AQFLQNLLLPQAKR	13.3216	[y1+1, y5+1, y5+1, y6+1, y6+1, y7+1, y7+1, y9+1, y10+1];[b2+1, b3+1, b10+1, b11+1]	HAUS5-PLASMID-SEQ	382	ELQAKQQR	7.18324	[y2+1, y3+1, y4+1, y5+1, y6+1];[M8+1, M8+1]	20.5048	0;2	T	0
750-DSSO-ingel	K;K	HAUS8-PLASMID_SEQ	68	KSSLLQK	13.1828	[y1+1, y2+1, y3+1, y4+1, y5+1, y6+1];[b2+1, b2+1, b3+1, b3+1, b4+1];[M7+1, M7+1]	HAUS8-PLASMID_SEQ	61	GKMSEGGR	7.24698	[y1+1, y2+1, y3+1, y4+1, y5+1, y6+1];[b2+1]	20.4298	2;0	T	0
750-DSSO-ingel	S;T	HAUS5-PLASMID-SEQ	362	ALHDQSQELQDAAGHR	15.227	[y1+1, y2+1, y3+1, y4+1, y5+1, y6+1, y7+1, y8+1, y9+1, y10+1];[b3+1, b4+1, b5+1, b9+1, b10+1]	HAUS5-PLASMID-SEQ	353	CCLWTELK	5.08621	[b1+1, b2+1, b3+1, b4+1];[y5+1]	20.3132	0;0	T	0
750-DSSO-ingel	T;S	HAUS8-PLASMID_SEQ	337	EAALANQEVWEETQGMAPPSR	11.174	[y1+1, y3+1, y4+1, y5+1, y6+1, y7+1, y8+1];[b2+1, b3+1, b5+1, b7+1]	HAUS8-PLASMID_SEQ	323	SFAQVLELSAEASK	9.06717	[b2+1, b3+1, b4+1, b5+1, b6+1, b7+1, b8+1];[y4+1, y5+1]	20.2412	0;0	T	0
750-DSSO-ingel	K;K	HAUS6N-PLASMID_SEQ	359	IKDDLTTIR	13.158	[y1+1, y2+1, y3+1, y4+1, y5+1, y6+1, y7+1, y8+1, y8+1];[b2+1, b2+1, b3+1, b3+1]	HAUS6N-PLASMID_SEQ	352	LSDLKHMR	7.0454	[b2+1, b3+1];[y3+1, y4+1, y4+1, y6+2, y7+2]	20.2034	0;0	T	0
750-DSSO-ingel	K;K	HAUS6N-PLASMID_SEQ	359	IKDDLTTIR	13.1654	[y1+1, y2+1, y3+1, y4+1, y5+1, y6+1, y7+1, y8+1, y8+1];[b2+1, b3+1, b4+1];[M9+1]	HAUS6N-PLASMID_SEQ	352	LSDLKHMR	7.01163	[b2+1, b6+1];[y2+1, y4+1, y5+1, y7+1, y7+1]	20.177	1;0	T	0
750-DSSO-ingel	K;K	HAUS5-PLASMID-SEQ	208	AQFLQNLLLPQAKR	12.3325	[y1+1, y5+1, y5+1, y6+1, y6+1, y7+1, y8+1, y10+1];[b2+1, b3+1, b5+1, b11+1]	HAUS5-PLASMID-SEQ	382	ELQAKQQR	7.19838	[y2+1, y3+1, y4+1, y5+1, y6+1];[M8+1, M8+1]	19.5309	0;2	T	0
750-DSSO-ingel	K;K	HAUS6N-PLASMID_SEQ	359	IKDDLTTIR	13.3011	[y1+1, y2+1, y3+1, y4+1, y5+1, y6+1, y7+1, y8+1, y8+1];[b2+1, b2+1, b3+1, b4+1]	HAUS6N-PLASMID_SEQ	352	LSDLKHMR	6.07148	[b2+1, b3+1];[y2+1, y3+1, y4+1, y7+1]	19.3726	0;0	T	0
750-DSSO-ingel	K;S	HAUS5-PLASMID-SEQ	428	KVVPTFEAVAPQSR	12.2173	[y1+1, y4+1, y5+1, y6+1, y7+1, y8+1, y10+1, y11+1];[b2+1, b2+1, b3+1];[M14+1]	HAUS5-PLASMID-SEQ	417	SPGEVLALVQR	7.10577	[y6+1, y7+1, y9+1, y10+1];[M11+1];[b4+1, b6+1]	19.3231	1;1	T	0
750-DSSO-ingel	K;K	HAUS6N-PLASMID_SEQ	359	IKDDLTTIR	12.2033	[y1+1, y2+1, y3+1, y4+1, y5+1, y6+1, y7+1, y8+1, y8+1];[b2+1, b2+1, b3+1]	HAUS6N-PLASMID_SEQ	352	LSDLKHMR	7.0594	[b2+1, b3+1];[y3+1, y4+1, y4+1, y7+1];[M8+1]	19.2627	0;1	T	0
750-DSSO-ingel	T;S	HAUS8-PLASMID_SEQ	337	EAALANQEVWEETQGMAPPSR	11.1829	[y1+1, y3+1, y4+1, y5+1, y6+1, y7+1, y8+1];[b2+1, b3+1, b5+1, b7+1]	HAUS8-PLASMID_SEQ	323	SFAQVLELSAEASK	8.0679	[b2+1, b3+1, b4+1, b5+1, b6+1, b7+1, b8+1];[y4+1]	19.2508	0;0	T	0
750-DSSO-ingel	K;K	HAUS8-PLASMID_SEQ	61	GKMSEGGR	9.34321	[y1+1, y3+1, y4+1, y5+1, y6+1];[b2+1, b3+1];[M8+1, M8+1]	HAUS8-PLASMID_SEQ	44	YLQYEKK	9.12474	[b2+1, b3+1];[y2+1, y2+1, y3+1, y4+1, y4+1, y5+1];[M7+1]	18.4679	2;1	T	0
750-DSSO-ingel	S;K	HAUS4-PLASMID_SEQ	314	WALQEFSKVYR	11.2356	[b1+1, b2+1];[y1+1, y2+1, y3+1, y6+1, y6+1, y7+1, y7+1, y8+1, y9+1]	HAUS4-PLASMID_SEQ	306	QATENKR	7.13506	[b2+1];[y2+1, y3+1, y3+1, y4+1, y5+1, y5+1]	18.3707	0;0	T	0
750-DSSO-ingel	K;K	HAUS8-PLASMID_SEQ	49	TTQKAPAGDGSQTR	10.1235	[y1+1, y2+1, y5+1, y6+1, y7+1, y8+1, y9+1, y10+1];[b2+1, b4+1]	HAUS8-PLASMID_SEQ	61	GKMSEGGR	8.09823	[b2+1, b3+1];[y3+1, y4+1, y5+1, y6+1];[M8+1, M8+1]	18.2217	0;2	T	0
750-DSSO-ingel	K;K	HAUS8-PLASMID_SEQ	68	KSSLLQK	9.14581	[b2+1, b2+1, b3+1, b3+1];[y2+1, y3+1, y4+1, y6+1];[M7+1]	HAUS8-PLASMID_SEQ	61	GKMSEGGR	8.38887	[y1+1, y3+1, y4+1, y5+1, y6+1];[b2+1];[M8+1, M8+1]	17.5347	1;2	T	0
750-DSSO-ingel	K;K	HAUS6N-PLASMID_SEQ	359	YRIKDDLTTIR	9.28277	[y1+1, y5+1, y6+1, y7+1, y9+1];[b2+1, b6+1, b6+1, b9+1]	HAUS6N-PLASMID_SEQ	352	LSDLKHMR	8.20139	[y2+1, y3+1, y4+1, y4+1, y5+1, y5+1, y6+1, y7+1]	17.4842	0;0	T	0
750-DSSO-ingel	K;K	HAUS6N-PLASMID_SEQ	352	LSDLKHMR	12.2137	[y1+1, y2+1, y3+1, y4+1, y5+1, y5+1, y6+1, y7+1, y7+1];[b2+1, b3+1];[M8+1]	HAUS6N-PLASMID_SEQ	359	IKDDLTTIR	5.11681	[b2+1, b3+1];[y2+1, y3+1, y4+1]	17.3305	1;0	T	0
750-DSSO-ingel	K;K	HAUS8-PLASMID_SEQ	191	KAHELK	9.13721	[y1+1, y2+1, y3+1, y4+1, y5+1];[b3+1, b3+1, b4+1, b4+1]	HAUS8-PLASMID_SEQ	187	EKEKLQK	8.10121	[b2+1, b3+1, b5+1];[y2+1, y3+1, y4+1, y5+1, y5+1]	17.2384	0;0	T	0
750-DSSO-ingel	K;K	HAUS5-PLASMID-SEQ	572	ENLGQALKR	9.06472	[y1+1, y2+1, y2+1, y3+1, y3+1, y4+1, y4+1, y6+1];[b2+1]	HAUS5-PLASMID-SEQ	576	LEKLLK	8.04629	[y1+1, y2+1, y3+1, y4+1, y5+1];[b2+1, b3+1, b3+1]	17.111	0;0	T	0
750-DSSO-ingel	K;K	HAUS6N-PLASMID_SEQ	352	LSDLKHMR	9.34481	[y1+1, y2+1, y3+1, y4+1, y5+1, y7+1, y7+1];[b2+1, b3+1]	HAUS6N-PLASMID_SEQ	359	YRIKDDLTTIR	7.27259	[b2+1, b5+1, b6+1, b6+1];[y2+1, y3+1, y4+1]	16.6174	0;0	T	0
750-DSSO-ingel	K;K	HAUS8-PLASMID_SEQ	49	TTQKAPAGDGSQTR	8.33944	[y1+1, y5+1, y6+1, y7+1, y8+1, y9+1, y10+1];[b2+1]	HAUS8-PLASMID_SEQ	44	YLQYEKK	8.14362	[b2+1, b3+1];[y2+1, y2+1, y3+1, y4+1];[M7+1, M7+1]	16.4831	0;2	T	0
750-DSSO-ingel	K;K	HAUS8-PLASMID_SEQ	49	TTQKAPAGDGSQTR	9.15952	[y1+1, y5+1, y7+1, y8+1, y9+1, y10+1, y11+1];[b4+1, b4+1]	HAUS8-PLASMID_SEQ	61	GKMSEGGR	7.13723	[b2+1];[y3+1, y4+1, y5+1, y6+1];[M8+1, M8+1]	16.2968	0;2	T	0
750-DSSO-ingel	K;K	HAUS6N-PLASMID_SEQ	352	LSDLKHMR	11.1958	[y1+1, y2+1, y3+1, y4+1, y4+1, y5+1, y5+1, y6+1, y7+1];[b2+1, b3+1]	HAUS6N-PLASMID_SEQ	345	FQKER	5.08225	[b2+1];[y2+1, y3+1, y3+1, y4+1]	16.278	0;0	T	0
750-DSSO-ingel	T;K	HAUS8-PLASMID_SEQ	235	TFATALDTTRHELPVR	11.1122	[y1+1, y3+1, y4+1, y5+1, y6+1, y10+2, y11+2, y13+2, y15+2];[b2+1, b13+1]	HAUS8-PLASMID_SEQ	230	FKEQYR	5.01573	[b2+1, b2+1, b3+1, b3+1, b4+1]	16.1279	0;0	T	0
750-DSSO-ingel	S;S	HAUS5-PLASMID-SEQ	417	SPGEVLALVQR	10.3387	[y1+1, y2+1, y3+1, y4+1, y5+1, y6+1, y7+1, y8+1, y9+1, y10+1]	HAUS5-PLASMID-SEQ	410	GNSASKTR	5.17344	[b2+1];[y4+1, y4+1];[M8+1, M8+1]	15.5121	0;2	T	0
750-DSSO-ingel	K;K	HAUS6N-PLASMID_SEQ	352	LSDLKHMR	9.22542	[y1+1, y2+1, y3+1, y4+1, y5+1, y6+1, y7+1];[b2+1, b3+1]	HAUS6N-PLASMID_SEQ	359	YRIKDDLTTIR	6.09536	[b2+1, b6+1, b6+1];[y4+1, y5+1, y7+1]	15.3208	0;0	T	0
750-DSSO-ingel	T;K	HAUS8-PLASMID_SEQ	235	TFATALDTTR	10.1942	[y1+1, y2+1, y3+1, y4+1, y5+1, y6+1, y7+1, y8+1, y9+1];[b4+1]	HAUS8-PLASMID_SEQ	230	FKEQYR	5.02309	[b2+1, b2+1, b3+1, b3+1, b4+1]	15.2173	0;0	T	0
750-DSSO-ingel	K;T	HAUS6N-PLASMID_SEQ	199	YQENAQLSVKQVR	10.0807	[y1+1, y2+1, y4+1, y4+1, y5+1, y6+1, y6+1, y7+1, y7+1];[b2+1]	HAUS6N-PLASMID_SEQ	187	SRFLQILQRQDCVTQK	5.055	[b4+1, b5+1, b6+1, b7+1, b11+2]	15.1357	0;0	T	0
750-DSSO-ingel	T;S	HAUS8-PLASMID_SEQ	337	EAALANQEVWEETQGMAPPSR	7.22383	[y1+1, y3+1, y4+1, y5+1, y7+1];[b3+1, b5+1]	HAUS8-PLASMID_SEQ	323	SFAQVLELSAEASK	7.09634	[b2+1, b3+1, b4+1, b5+1, b6+1, b7+1];[y4+1]	14.3202	0;0	T	0
750-DSSO-ingel	K;K	HAUS6N-PLASMID_SEQ	352	LSDLKHMR	8.22118	[y1+1, y2+1, y3+1, y4+1, y4+1, y6+1, y7+1];[b2+1]	HAUS6N-PLASMID_SEQ	359	YRIKDDLTTIR	6.09076	[b2+1, b6+1, b6+1];[y2+1, y5+1, y6+1]	14.3119	0;0	T	0
750-DSSO-ingel	T;K	HAUS8-PLASMID_SEQ	235	TFATALDTTRHELPVR	8.15709	[y1+1, y2+1, y3+1, y4+1, y5+1, y6+1, y9+2];[b12+1]	HAUS8-PLASMID_SEQ	230	FKEQYR	6.03965	[b2+1, b2+1, b3+1, b3+1, b4+1];[M6+1]	14.1967	0;1	T	0
750-DSSO-ingel	K;K	HAUS6N-PLASMID_SEQ	359	YRIKDDLTTIR	8.46599	[y1+1, y2+1, y3+1, y4+1];[b2+1, b5+1, b6+1, b6+1]	HAUS6N-PLASMID_SEQ	352	LSDLKHMR	5.21842	[y2+1, y3+1, y4+1, y4+1, y5+1]	13.6844	0;0	T	0
750-DSSO-ingel	K;K	HAUS8-PLASMID_SEQ	61	GKMSEGGR	7.17724	[y1+1, y3+1, y4+1, y5+1, y6+1];[b2+1, b3+1]	HAUS8-PLASMID_SEQ	44	YLQYEKK	6.05846	[y2+1, y2+1, y3+1, y4+1, y5+1];[M7+1]	13.2357	0;1	T	0
750-DSSO-ingel	K;S	HAUS6N-PLASMID_SEQ	359	YRIKDDLTTIR	8.13548	[y1+1];[b2+1, b3+1, b4+1, b5+1, b5+1, b6+1, b6+1]	HAUS6N-PLASMID_SEQ	368	HSVVEK	5.04564	[b1+1, b4+1];[y1+1, y2+1, y3+1]	13.1811	0;0	T	0
750-DSSO-ingel	K;K	HAUS6N-PLASMID_SEQ	352	LSDLKHMR	8.08895	[y1+1, y2+1, y3+1, y4+1, y6+1, y7+1];[b2+1, b3+1]	HAUS6N-PLASMID_SEQ	359	YRIKDDLTTIR	5.05813	[b2+1, b6+1];[y5+1, y6+1];[M11+2]	13.1471	0;1	T	0
750-DSSO-ingel	K;K	HAUS6N-PLASMID_SEQ	359	YRIKDDLTTIR	7.26876	[y1+1, y2+1, y3+1, y4+1];[b2+1, b6+1, b6+1]	HAUS6N-PLASMID_SEQ	352	LSDLKHMR	5.18732	[b2+1];[y2+1, y3+1, y4+1, y5+1]	12.4561	0;0	T	0
750-DSSO-ingel	S;K	HAUS4-PLASMID_SEQ	314	WALQEFSKVYR	7.25465	[b1+1, b2+1];[y1+1, y2+1, y3+1, y7+1, y7+1]	HAUS4-PLASMID_SEQ	306	QATENKR	5.14178	[y2+1, y3+1, y3+1, y4+1, y5+1]	12.3964	0;0	T	0
750-DSSO-ingel	T;S	HAUS8-PLASMID_SEQ	337	EAALANQEVWEETQGMAPPSR	6.17703	[y1+1, y3+1, y4+1, y5+1, y7+1];[b5+1]	HAUS8-PLASMID_SEQ	323	SFAQVLELSAEASK	6.08199	[b2+1, b3+1, b4+1, b5+1, b7+1];[y5+1]	12.259	0;0	T	0
750-DSSO-ingel	K;K	HAUS6N-PLASMID_SEQ	359	YRIKDDLTTIR	7.11527	[y1+1, y2+1, y3+1, y4+1, y5+1];[b2+1, b6+1]	HAUS6N-PLASMID_SEQ	352	LSDLKHMR	5.07412	[b2+1, b3+1];[y2+1, y3+1, y4+1]	12.1894	0;0	T	0
750-DSSO-ingel	T;S	HAUS3-PLASMID_SEQ	443	NTIDTK	6.1015	[b2+1, b3+1, b4+1];[y2+1, y3+1, y5+1]	HAUS3-PLASMID_SEQ	447	DYSTHR	6.07737	[y1+1, y2+1, y3+1, y4+1, y5+1];[b2+1]	12.1789	0;0	T	0
750-DSSO-ingel	T;K	DECOY_HAUS1-PLASMID_SEQ	10	TLEAEISDLER	6.03357	[b5+1, b5+1, b6+1, b6+1];[y5+1, y6+1]	DECOY_HAUS1-PLASMID_SEQ	26	AEEIKVQALSPNPMLDLYSELKK	6.0319	[b2+1, b3+1, b4+1, b5+1, b7+1, b8+1]	12.0655	0;0	D	0.0140845
750-DSSO-ingel	K;K	HAUS6N-PLASMID_SEQ	359	IKDDLTTIR	6.02954	[y1+1, y5+1, y6+1, y7+1, y8+1];[b2+1]	HAUS6N-PLASMID_SEQ	352	LSDLKHMR	5.01517	[b2+1, b3+1];[y2+1, y3+1, y5+1]	11.0447	0;0	T	0.0138889
750-DSSO-ingel	Y;K	DECOY_HAUS3-PLASMID_SEQ	159	HTSYDKTDITNR	5.03407	[y1+1, y6+1, y7+1];[b2+1, b3+1]	DECOY_HAUS3-PLASMID_SEQ	144	KKNEGELVQYLRHTSYDK	5.01756	[b1+1, b3+1, b9+1];[y5+1, y7+1]	10.0516	0;0	D	0.0277778
1000-DSSO-ingel	K;K	HAUS5-PLASMID-SEQ	208	AQFLQNLLLPQAKR	20.2119	[y1+1, y3+1, y3+1, y4+1, y5+1, y5+1, y6+1, y6+1, y7+1, y7+1, y8+1, y9+1, y10+1, y10+1];[b2+1, b3+1, b4+1, b6+1, b10+1, b11+1]	HAUS5-PLASMID-SEQ	382	ELQAKQQR	12.1352	[y2+1, y3+1, y4+1, y5+1, y5+1, y6+1, y6+1, y7+1];[b3+1, b4+1];[M8+1, M8+1]	32.3471	0;2	T	0
1000-DSSO-ingel	K;K	HAUS4-PLASMID_SEQ	315	WALQEFSKVYR	18.238	[b1+1, b2+1];[y1+1, y2+1, y3+1, y4+1, y5+1, y5+1, y6+1, y6+1, y7+1, y7+1, y8+1, y8+1, y9+1, y9+1, y10+1, y10+1]	HAUS4-PLASMID_SEQ	306	QATENKR	13.1673	[b2+1];[y2+1, y2+1, y3+1, y3+1, y4+1, y4+1, y5+1, y5+1, y6+1, y6+1];[M7+1, M7+1]	31.4053	0;2	T	0
1000-DSSO-ingel	K;K	HAUS6N-PLASMID_SEQ	359	YRIKDDLTTIR	19.2576	[y1+1, y2+1, y3+1, y4+1, y5+1, y6+1, y7+1, y8+1, y8+1, y9+1];[b2+1, b3+1, b5+1, b5+1, b6+1, b6+1, b7+1, b9+1];[M11+2]	HAUS6N-PLASMID_SEQ	352	LSDLKHMR	11.1735	[b2+1, b3+1];[y2+1, y3+1, y4+1, y4+1, y5+1, y5+1, y6+1, y7+1, y7+1]	30.4311	1;0	T	0
1000-DSSO-ingel	K;K	HAUS6N-PLASMID_SEQ	359	YRIKDDLTTIR	18.2259	[y1+1, y2+1, y3+1, y4+1, y5+1, y6+1, y7+1, y8+1, y8+1, y9+1];[b2+1, b3+1, b5+1, b5+1, b6+1, b6+1, b7+1, b9+1]	HAUS6N-PLASMID_SEQ	352	LSDLKHMR	11.1771	[b2+1, b3+1];[y2+1, y3+1, y4+1, y4+1, y5+1, y5+1, y6+1, y7+1, y7+1]	29.403	0;0	T	0
1000-DSSO-ingel	K;K	HAUS6N-PLASMID_SEQ	352	LSDLKHMR	15.2226	[y1+1, y2+1, y3+1, y4+1, y4+1, y5+2, y5+1, y6+1, y6+1, y7+2, y7+1];[b2+1, b3+1, b4+1];[M8+1]	HAUS6N-PLASMID_SEQ	359	IKDDLTTIR	13.1467	[b2+1, b2+1, b3+1, b4+1, b6+1];[y2+1, y3+1, y4+1, y5+1, y6+1, y7+1, y8+1, y8+1]	28.3693	1;0	T	0
1000-DSSO-ingel	K;K	HAUS5-PLASMID-SEQ	208	AQFLQNLLLPQAKR	18.1857	[y1+1, y2+1, y3+1, y4+1, y5+1, y5+1, y6+1, y6+1, y7+1, y7+1, y8+1, y9+1, y10+1, y10+1];[b2+1, b3+1, b5+1, b7+1]	HAUS5-PLASMID-SEQ	382	ELQAKQQR	10.1197	[y2+1, y3+1, y4+1, y5+1, y5+1, y6+1, y6+1, y7+1];[M8+1, M8+1]	28.3053	0;2	T	0
1000-DSSO-ingel	K;K	HAUS6N-PLASMID_SEQ	352	LSDLKHMR	16.3415	[y1+1, y2+1, y3+1, y4+1, y4+1, y5+1, y5+1, y6+1, y6+1, y7+1, y7+1];[b2+1, b3+1, b4+1];[M8+1, M8+1]	HAUS6N-PLASMID_SEQ	359	IKDDLTTIR	11.24	[b2+1, b3+1, b4+1];[y2+1, y3+1, y4+1, y5+1, y6+1, y7+1, y8+1, y8+1]	27.5815	2;0	T	0
1000-DSSO-ingel	K;K	HAUS6N-PLASMID_SEQ	359	YRIKDDLTTIR	15.3254	[y1+1, y4+1, y5+1, y6+1, y7+1, y8+1, y9+1];[b2+1, b5+1, b5+1, b6+1, b6+1, b9+1];[M11+2, M11+2]	HAUS6N-PLASMID_SEQ	352	LSDLKHMR	12.2372	[b2+1, b3+1];[y2+1, y3+1, y4+1, y4+1, y5+1, y5+1, y6+1, y6+1, y7+1, y7+1]	27.5626	2;0	T	0
1000-DSSO-ingel	K;K	HAUS6N-PLASMID_SEQ	359	YRIKDDLTTIR	14.2964	[y1+1, y2+1, y3+1, y4+1, y5+1, y6+1];[b2+1, b3+1, b4+1, b5+1, b5+1, b6+1, b6+1, b7+1]	HAUS6N-PLASMID_SEQ	352	LSDLKHMR	12.1997	[b2+1, b3+1];[y2+1, y3+1, y4+1, y4+1, y5+1, y5+1, y6+1, y6+1, y7+2, y7+1]	26.4961	0;0	T	0
1000-DSSO-ingel	K;K	HAUS6N-PLASMID_SEQ	359	YRIKDDLTTIR	15.2553	[y1+1, y3+1, y5+1, y6+1, y7+1, y8+1, y8+1, y9+1];[b2+1, b5+1, b5+1, b6+1, b6+1, b9+1];[M11+2]	HAUS6N-PLASMID_SEQ	352	LSDLKHMR	11.2201	[b2+1, b3+1];[y2+1, y3+1, y4+1, y4+1, y5+1, y5+1, y6+1, y7+1, y7+1]	26.4754	1;0	T	0
1000-DSSO-ingel	K;T	HAUS6N-PLASMID_SEQ	199	YQENAQLSVKQVR	21.3359	[y1+1, y2+1, y3+1, y4+1, y4+1, y5+1, y5+1, y6+1, y6+1, y7+1, y7+1, y8+1, y8+1, y9+1, y9+1, y10+1, y11+1, y11+1, y12+1];[b2+1];[M13+1]	HAUS6N-PLASMID_SEQ	187	FLQILQRQDCVTQK	5.06706	[b2+1, b3+1, b4+1, b9+1, b11+1]	26.4029	1;0	T	0
1000-DSSO-ingel	K;K	HAUS6N-PLASMID_SEQ	359	YRIKDDLTTIR	13.3472	[y1+1, y2+1, y3+1, y4+1, y5+1];[b2+1, b3+1, b4+1, b5+1, b5+1, b6+1, b6+1];[M11+2]	HAUS6N-PLASMID_SEQ	352	LSDLKHMR	12.2427	[b2+1, b3+1];[y2+1, y3+1, y4+1, y4+1, y5+1, y5+1, y6+1, y6+1, y7+1, y7+1]	25.5899	1;0	T	0
1000-DSSO-ingel	K;K	HAUS6N-PLASMID_SEQ	352	LSDLKHMR	15.3597	[y1+1, y2+1, y3+1, y4+1, y4+1, y5+1, y5+1, y6+1, y6+1, y7+1, y7+1];[b2+1, b3+1];[M8+1, M8+1]	HAUS6N-PLASMID_SEQ	359	IKDDLTTIR	7.18643	[y2+1, y3+1, y4+1, y5+1, y6+1, y7+1, y8+1]	22.5461	2;0	T	0
1000-DSSO-ingel	K;K	HAUS6N-PLASMID_SEQ	352	LSDLKHMR	12.2547	[y1+1, y2+1, y3+1, y4+1, y4+1, y5+1, y5+1, y6+1, y6+1, y7+1, y7+1];[b2+1]	HAUS6N-PLASMID_SEQ	359	YRIKDDLTTIR	10.2693	[b2+1, b3+1, b4+1, b5+1, b6+1, b6+1];[y2+1, y3+1, y4+1, y5+1]	22.524	0;0	T	0
1000-DSSO-ingel	K;T	HAUS8-PLASMID_SEQ	44	YLQYEKK	11.1018	[y1+1, y2+1, y2+1, y3+1, y4+1, y4+1, y5+1, y5+1];[b2+1, b3+1];[M7+1]	HAUS8-PLASMID_SEQ	46	TTQKAPAGDGSQTR	10.2046	[y1+1, y2+1, y4+1, y5+1, y6+1, y7+1, y8+1, y9+1, y10+1];[b4+1]	21.3064	1;0	T	0
1000-DSSO-ingel	K;K	HAUS6N-PLASMID_SEQ	352	LSDLKHMR	12.2849	[y1+1, y2+1, y3+1, y4+1, y4+1, y5+1, y5+1, y6+1, y7+1, y7+1];[b2+1, b3+1]	HAUS6N-PLASMID_SEQ	359	YRIKDDLTTIR	8.25873	[b2+1, b4+1, b5+1, b6+1, b6+1];[y2+1, y3+1, y4+1]	20.5436	0;0	T	0
1000-DSSO-ingel	K;K	HAUS6N-PLASMID_SEQ	359	YRIKDDLTTIR	14.2313	[y1+1, y2+1, y5+1, y6+1, y7+1, y8+1, y9+1];[b2+1, b5+1, b5+1, b6+1, b6+1, b9+1];[M11+2]	HAUS6N-PLASMID_SEQ	352	LSDLKHMR	6.0597	[b2+1, b3+1];[y2+1, y3+1, y4+1, y5+1]	20.291	1;0	T	0
1000-DSSO-ingel	K;K	HAUS5-PLASMID-SEQ	208	TACTLRAQFLQNLLLPQAKR	11.3202	[y1+1, y5+1, y5+1, y6+1, y6+1, y7+1, y9+1];[b6+1, b8+1, b9+1, b10+1]	HAUS5-PLASMID-SEQ	382	ELQAKQQR	7.19913	[y2+1, y3+1, y4+1, y5+1, y6+1];[M8+1, M8+1]	18.5193	0;2	T	0
1000-DSSO-ingel	S;T	HAUS5-PLASMID-SEQ	362	ALHDQSQELQDAAGHR	13.2399	[y1+1, y2+1, y3+1, y4+1, y5+1, y6+1, y7+1, y8+1, y9+1];[b3+1, b4+1, b5+1, b9+1]	HAUS5-PLASMID-SEQ	353	CCLWTELK	5.09324	[b1+1, b2+1, b3+1, b4+1];[y5+1]	18.3331	0;0	T	0
1000-DSSO-ingel	K;K	HAUS6N-PLASMID_SEQ	352	LSDLKHMR	12.4974	[y1+1, y2+1, y3+1, y4+1, y4+1, y5+1, y5+1, y6+1, y7+1, y7+1];[b2+1, b3+1]	HAUS6N-PLASMID_SEQ	359	IKDDLTTIR	5.28775	[y3+1, y4+1, y5+1, y6+1, y7+1]	17.7851	0;0	T	0
1000-DSSO-ingel	K;K	HAUS6N-PLASMID_SEQ	359	YRIKDDLTTIR	11.3103	[y1+1, y2+1, y3+1, y4+1, y5+1, y6+1];[b2+1, b4+1, b5+1, b6+1, b6+1]	HAUS6N-PLASMID_SEQ	352	LSDLKHMR	6.074	[b2+1, b3+1, b7+1];[y2+1, y3+1, y4+1]	17.3843	0;0	T	0
1000-DSSO-ingel	K;K	HAUS6N-PLASMID_SEQ	352	LSDLKHMR	9.40009	[y1+1, y2+1, y3+1, y4+1, y4+1, y5+1, y6+1, y7+1];[b2+1]	HAUS6N-PLASMID_SEQ	359	IKDDLTTIR	5.29475	[y4+1, y5+1, y6+1, y7+1, y8+1]	14.6948	0;0	T	0
1000-DSSO-ingel	K;K	HAUS6N-PLASMID_SEQ	352	LSDLKHMR	8.37186	[y1+1, y2+1, y3+1, y4+1, y4+1, y5+1, y6+1];[b3+1]	HAUS6N-PLASMID_SEQ	359	IKDDLTTIR	5.33897	[y4+1, y5+1, y6+1, y7+1, y8+1]	13.7108	0;0	T	0
1000-DSSO-ingel	K;K	HAUS6N-PLASMID_SEQ	352	LSDLKHMR	7.38671	[y1+1, y2+1, y3+1, y4+1, y7+1];[b2+1, b3+1]	HAUS6N-PLASMID_SEQ	359	IKDDLTTIR	5.34098	[y4+1, y5+1, y6+1, y7+1, y8+1]	12.7277	0;0	T	0
1000-DSSO-ingel	K;K	HAUS8-PLASMID_SEQ	23	PATGPTNSSSAKK	5.02734	[b3+1, b4+1, b8+1, b9+1, b11+1]	HAUS8-PLASMID_SEQ	23	PATGPTNSSSAKK	5.02734	[b3+1, b4+1, b8+1, b9+1, b11+1]	10.0547	0;0	T	0
250-DSSO-insolution	K;K	HAUS6N-PLASMID_SEQ	352	LSDLKHMR	17.2304	[y1+1, y2+1, y3+1, y4+1, y4+1, y5+1, y5+1, y6+1, y6+1, y7+1, y7+1];[b2+1, b3+1, b5+1, b6+1];[M8+2, M8+1]	HAUS6N-PLASMID_SEQ	359	IKDDLTTIR	14.2363	[b2+1, b2+1, b3+1, b4+1, b6+1];[y3+1, y4+1, y5+1, y6+1, y7+1, y8+1, y8+1];[M9+1, M9+1]	31.4667	2;2	T	0
250-DSSO-insolution	K;K	HAUS6N-PLASMID_SEQ	352	LSDLKHMR	17.2438	[y1+1, y2+1, y3+1, y4+1, y4+1, y5+1, y5+1, y6+1, y6+1, y7+1, y7+2];[b2+1, b3+1, b4+1, b6+1];[M8+2, M8+2]	HAUS6N-PLASMID_SEQ	359	IKDDLTTIR	13.2141	[b2+1, b2+1, b3+1, b4+1];[y2+1, y3+1, y4+1, y5+1, y6+1, y7+1, y8+2, y8+1];[M9+2]	30.4579	2;1	T	0
250-DSSO-insolution	K;K	HAUS8-PLASMID_SEQ	68	KSSLLQK	17.2131	[y1+1, y2+1, y3+1, y4+1, y5+1, y6+1];[b2+1, b2+1, b3+1, b3+1, b4+1, b4+1, b5+1, b5+1, b6+1];[M7+2, M7+1]	HAUS8-PLASMID_SEQ	61	GKMSEGGR	12.2603	[y1+1, y2+1, y3+1, y4+1, y5+1, y6+1];[b2+1, b2+1, b3+1, b3+1];[M8+1, M8+1]	29.4734	2;2	T	0
250-DSSO-insolution	K;K	HAUS6N-PLASMID_SEQ	352	LSDLKHMR	17.2476	[y1+1, y2+1, y3+1, y4+1, y4+1, y5+1, y5+1, y6+1, y6+1, y7+1, y7+1];[b2+1, b3+1, b4+1, b6+1];[M8+2, M8+1]	HAUS6N-PLASMID_SEQ	359	IKDDLTTIR	12.2232	[b2+1, b2+1, b3+1, b4+1];[y2+1, y3+1, y4+1, y5+1, y6+1, y7+1, y8+1, y8+1]	29.4708	2;0	T	0
250-DSSO-insolution	K;K	HAUS6N-PLASMID_SEQ	359	YRIKDDLTTIR	16.1054	[y1+1, y2+1, y4+1, y5+1, y6+1, y7+1, y8+1, y9+1, y9+1];[b2+1, b3+1, b5+1, b5+1, b6+1, b6+1, b9+1]	HAUS6N-PLASMID_SEQ	352	LSDLKHMR	12.1058	[b2+1, b3+1];[y2+1, y3+1, y4+1, y4+1, y5+1, y5+1, y6+1, y6+1, y7+1, y7+2]	28.2113	0;0	T	0
250-DSSO-insolution	S;S	HAUS5-PLASMID-SEQ	410	LLIKGNSASKTR	13.2869	[y1+1, y4+1, y5+1, y6+1, y7+1, y8+1, y8+1, y9+1, y9+1, y10+2];[b2+1];[M12+2, M12+2]	HAUS5-PLASMID-SEQ	417	SPGEVLALVQR	11.2128	[y2+1, y3+1, y4+1, y5+1, y6+1, y7+1, y8+1, y9+1, y10+1];[b3+1, b4+1]	24.4997	2;0	T	0
250-DSSO-insolution	K;K	HAUS6N-PLASMID_SEQ	352	LSDLKHMR	15.2186	[y1+1, y2+1, y3+1, y4+1, y4+1, y5+1, y5+1, y6+1, y6+1, y7+1, y7+1];[b2+1, b3+1];[M8+1, M8+1]	HAUS6N-PLASMID_SEQ	359	IKDDLTTIR	9.23466	[b2+1];[y4+1, y5+1, y6+1, y7+1, y8+1, y8+1];[M9+1, M9+1]	24.4533	2;2	T	0
250-DSSO-insolution	K;K	HAUS6N-PLASMID_SEQ	359	YRIKDDLTTIR	19.2925	[y1+1, y3+1, y4+1, y5+1, y6+1, y7+1, y8+1, y8+1, y9+1, y9+1];[b2+1, b5+1, b5+1, b6+1, b6+1, b8+1, b9+1];[M11+2, M11+2]	HAUS6N-PLASMID_SEQ	352	LSDLKHMR	5.14202	[y5+1, y5+1];[M8+1, M8+1];[b6+1]	24.4345	2;2	T	0
250-DSSO-insolution	S;S	HAUS5-PLASMID-SEQ	410	LLIKGNSASKTR	13.2343	[y1+1, y4+1, y5+1, y6+1, y7+1, y8+1, y8+1, y9+1, y10+1];[b2+1, b3+1];[M12+2, M12+2]	HAUS5-PLASMID-SEQ	417	SPGEVLALVQR	9.17934	[y2+1, y3+1, y4+1, y5+1, y6+1, y7+1, y8+1, y9+1, y10+1]	22.4136	2;0	T	0
250-DSSO-insolution	K;K	HAUS6N-PLASMID_SEQ	352	LSDLKHMR	13.2295	[y1+1, y2+1, y3+1, y4+1, y4+1, y5+1, y5+2, y6+1, y6+1, y7+1, y7+1];[b2+1, b3+1]	HAUS6N-PLASMID_SEQ	345	FQKER	8.17997	[b2+1, b3+1];[y2+1, y3+1, y3+1, y4+1, y4+1];[M5+1]	21.4095	0;1	T	0
250-DSSO-insolution	K;K	HAUS5-PLASMID-SEQ	428	KVVPTFEAVAPQSR	12.3443	[b2+1, b2+1, b3+1, b3+1, b6+1];[y4+1, y5+1, y6+1, y7+1, y8+1, y9+1, y11+1]	HAUS5-PLASMID-SEQ	405	LLIKGNSASK	8.21983	[b2+1, b3+1];[y6+1, y7+1, y7+1, y8+1];[M10+1, M10+1]	20.5641	0;2	T	0
250-DSSO-insolution	K;K	HAUS5-PLASMID-SEQ	428	KVVPTFEAVAPQSR	14.3386	[y1+1, y4+1, y5+1, y6+1, y7+1, y8+1, y9+1, y10+1, y11+1, y12+1];[b2+1, b2+1, b3+1, b3+1]	HAUS5-PLASMID-SEQ	405	LLIKGNSASK	6.18266	[b2+1];[y6+1, y7+1, y7+1];[M10+1, M10+1]	20.5212	0;2	T	0
250-DSSO-insolution	K;K	HAUS6N-PLASMID_SEQ	352	LSDLKHMR	13.2717	[y1+1, y2+1, y3+1, y4+1, y4+1, y5+1, y6+1, y7+2, y7+1];[b2+1, b3+1];[M8+1, M8+2]	HAUS6N-PLASMID_SEQ	359	IKDDLTTIR	7.2039	[b2+1, b2+1, b4+1];[y2+1, y3+1, y4+1, y7+1]	20.4756	2;0	T	0
250-DSSO-insolution	S;T	HAUS8-PLASMID_SEQ	323	SFAQVLELSAEASK	12.1022	[b2+1, b3+1, b4+1, b5+1, b6+1, b7+1, b8+1, b9+1, b10+1, b11+1, b12+1];[y3+1]	HAUS8-PLASMID_SEQ	337	EAALANQEVWEETQGMAPPSR	7.52187	[y1+1, y4+1, y5+1, y6+1, y7+1, y8+1];[b5+1]	19.6241	0;0	T	0
250-DSSO-insolution	K;K	HAUS8-PLASMID_SEQ	61	GKMSEGGR	10.3499	[y1+1, y3+1, y4+1, y5+1, y6+1];[b2+1, b2+1, b3+1];[M8+1, M8+1]	HAUS8-PLASMID_SEQ	44	YLQYEKK	9.19652	[b2+1];[y2+1, y3+1, y4+1, y4+1, y5+1, y5+1];[M7+1, M7+1]	19.5464	2;2	T	0
250-DSSO-insolution	K;K	HAUS6N-PLASMID_SEQ	359	YRIKDDLTTIR	13.2781	[y1+1, y4+1, y5+1, y6+1, y9+1];[b2+1, b5+1, b5+1, b6+1, b6+1, b9+1];[M11+2, M11+2]	HAUS6N-PLASMID_SEQ	352	LSDLKHMR	6.14781	[y2+1, y3+1, y5+1, y5+1];[M8+1, M8+1]	19.4259	2;2	T	0
250-DSSO-insolution	K;K	HAUS8-PLASMID_SEQ	126	KPESTSFSAPR	11.2181	[y1+1, y2+1, y4+1, y5+1, y6+1, y7+1, y8+1, y9+1, y10+1];[b2+1, b3+1]	HAUS8-PLASMID_SEQ	121	TPQLAKTISK	8.11613	[b2+1];[y2+1, y6+1, y6+1, y7+1, y9+2];[M10+1, M10+1]	19.3342	0;2	T	0
250-DSSO-insolution	K;S	HAUS5-PLASMID-SEQ	428	KVVPTFEAVAPQSR	13.1877	[b2+1, b2+1, b3+1, b3+1];[y4+1, y5+1, y6+1, y7+1, y8+1, y9+1, y10+1, y11+1, y12+1]	HAUS5-PLASMID-SEQ	417	SPGEVLALVQR	6.09002	[y5+1, y6+1, y7+1, y10+1];[M11+1, M11+1]	19.2777	0;2	T	0
250-DSSO-insolution	K;K	HAUS1-PLASMID_SEQ	197	FGIKAAEEQLSAR	12.2728	[y1+1, y3+1, y4+1, y5+1, y6+1, y7+1, y8+1, y9+1, y10+1, y10+1];[b2+1];[M13+1]	HAUS1-PLASMID_SEQ	188	AKSEEFR	6.19541	[y2+1, y4+1, y5+1];[M7+1, M7+1];[b2+1]	18.4682	1;2	T	0
250-DSSO-insolution	S;K	HAUS5-PLASMID-SEQ	417	SPGEVLALVQR	11.2708	[y1+1, y2+1, y3+1, y4+1, y5+1, y6+1, y7+1, y8+1, y9+1, y10+2];[M11+1]	HAUS5-PLASMID-SEQ	411	GNSASKTR	7.1635	[y2+1, y3+1, y4+1, y4+1, y5+1];[M8+1, M8+1]	18.4343	1;2	T	0
250-DSSO-insolution	K;S	HAUS5-PLASMID-SEQ	428	KVVPTFEAVAPQSR	13.1963	[y1+1, y4+1, y5+1, y7+1, y8+1, y9+1, y10+1, y11+1, y12+1];[b2+1, b2+1, b3+1, b3+1]	HAUS5-PLASMID-SEQ	417	SPGEVLALVQR	5.08753	[y5+1, y7+1, y10+1];[M11+1, M11+1]	18.2838	0;2	T	0
250-DSSO-insolution	K;K	HAUS8-PLASMID_SEQ	126	KPESTSFSAPR	9.33275	[b2+1, b3+1];[y6+1, y7+1, y8+1, y9+1, y10+1];[M11+2, M11+1]	HAUS8-PLASMID_SEQ	121	TPQLAKTISK	8.17865	[y2+1, y4+1, y6+1, y6+1, y7+1];[b5+1];[M10+1, M10+1]	17.5114	2;2	T	0
250-DSSO-insolution	K;K	HAUS1-PLASMID_SEQ	197	FGIKAAEEQLSAR	10.2371	[y1+1, y3+1, y5+1, y6+1, y7+1, y8+1, y9+1, y10+1, y10+1];[b2+1]	HAUS1-PLASMID_SEQ	188	AKSEEFR	7.17043	[b2+1];[y2+1, y4+1, y5+1, y6+1];[M7+1, M7+1]	17.4076	0;2	T	0
250-DSSO-insolution	K;K	HAUS8-PLASMID_SEQ	61	GKMSEGGR	8.18442	[y1+1, y3+1, y4+1, y5+1, y6+1];[b2+1];[M8+1, M8+1]	HAUS8-PLASMID_SEQ	61	GKMSEGGR	8.18442	[y1+1, y3+1, y4+1, y5+1, y6+1];[b2+1];[M8+1, M8+1]	16.3688	2;2	T	0
250-DSSO-insolution	K;K	HAUS3-PLASMID_SEQ	122	RNKCQLMASVTSHK	10.1038	[y1+1, y2+1, y4+1, y6+1, y7+1, y8+1];[b3+1, b5+1, b5+1, b6+1]	HAUS3-PLASMID_SEQ	116	NLKIQR	6.11616	[y1+1, y2+1, y3+1, y4+1, y4+1];[b3+1]	16.22	0;0	T	0
250-DSSO-insolution	K;Y	HAUS6N-PLASMID_SEQ	342	ETKFQKER	11.0473	[y1+1, y2+1, y3+1, y4+1, y5+1, y6+1, y6+1, y7+1, y7+1];[M8+1, M8+1]	HAUS6N-PLASMID_SEQ	336	LTVDLHYLEK	5.02371	[b2+1, b4+1, b7+1, b8+1];[y6+1]	16.071	2;0	T	0
250-DSSO-insolution	K;K	HAUS1-PLASMID_SEQ	186	RQNMDFLKAK	8.24204	[y2+1, y3+1];[b5+1, b6+1, b7+1, b9+1];[M10+2, M10+2]	HAUS1-PLASMID_SEQ	174	AKVDNR	7.27082	[y1+1, y2+1, y3+1, y4+1, y5+1];[b2+1];[M6+2]	15.5129	2;1	T	0
250-DSSO-insolution	K;T	HAUS3-PLASMID_SEQ	82	SGKPILEGAALDEALKTCK	8.09599	[b3+1, b5+1, b6+1, b7+1, b8+1, b9+1, b10+1];[y9+1]	HAUS3-PLASMID_SEQ	86	TSDLKTPR	7.08393	[y2+1, y3+1, y4+1, y5+1, y6+1, y7+1];[b7+1]	15.1799	0;0	T	0
250-DSSO-insolution	S;K	HAUS8-PLASMID_SEQ	75	SSLLQKSK	8.02113	[y3+1, y3+1, y4+1, y5+1, y5+1, y6+1];[b5+1, b6+1]	HAUS8-PLASMID_SEQ	61	GKMSEGGRK	6.02759	[y2+1, y4+1, y5+1, y6+1, y7+1];[b2+1]	14.0487	0;0	T	0
250-DSSO-insolution	T;K	HAUS8-PLASMID_SEQ	235	TFATALDTTRHELPVR	8.06595	[y1+1, y3+1, y4+1, y6+1, y9+2, y10+2, y11+2, y12+2]	HAUS8-PLASMID_SEQ	230	FKEQYR	5.02249	[b2+1, b2+1, b3+1, b3+1, b4+1]	13.0884	0;0	T	0
250-DSSO-insolution	T;K	HAUS3-PLASMID_SEQ	443	NTIDTKDYSTHR	7.11677	[y1+1, y4+1, y5+1, y6+1, y9+1, y9+1];[b2+1]	HAUS3-PLASMID_SEQ	460	LYQVLEGENKKK	5.06704	[b2+1, b3+1];[y6+1, y6+1, y8+1]	12.1838	0;0	T	0
250-DSSO-insolution	K;K	HAUS6N-PLASMID_SEQ	359	IKDDLTTIR	6.12381	[y1+1, y3+1, y4+1, y5+1, y6+1, y7+1]	HAUS6N-PLASMID_SEQ	352	LSDLKHMR	5.06586	[b2+1];[y2+1, y3+1, y6+1, y7+1]	11.1897	0;0	T	0
500-DSSO-intralinks	K;K	HAUS6N-PLASMID_SEQ	359	YRIKDDLTTIR	24.2395	[y1+1, y2+1, y3+1, y4+1, y5+1, y6+1, y7+1, y8+1, y8+1, y9+1, y9+1];[b2+1, b5+1, b5+1, b6+1, b6+1, b7+1, b8+1, b8+1, b9+1, b9+1, b10+1];[M11+2, M11+2]	HAUS6N-PLASMID_SEQ	352	LSDLKHMR	10.1134	[y2+1, y3+1, y5+1, y5+1];[b6+1, b6+1, b7+1, b7+1];[M8+1, M8+1]	34.3529	2;2	T	0
500-DSSO-intralinks	K;K	HAUS8-PLASMID_SEQ	49	TTQKAPAGDGSQTR	17.304	[b2+1, b3+1, b4+1, b4+1, b5+1, b5+1];[y2+1, y3+1, y4+1, y5+1, y6+1, y7+1, y8+1, y9+1, y10+1, y11+1, y11+1]	HAUS8-PLASMID_SEQ	44	YLQYEKK	14.1721	[b2+1, b3+1];[y2+1, y2+1, y3+1, y3+1, y4+1, y4+1, y5+1, y5+1, y6+1, y6+1];[M7+1, M7+1]	31.4762	0;2	T	0
500-DSSO-intralinks	K;K	HAUS6N-PLASMID_SEQ	352	LSDLKHMR	16.2573	[y1+1, y2+1, y3+1, y4+1, y4+1, y5+1, y5+1, y6+1, y6+1, y7+1, y7+1];[b2+1, b3+1, b4+1];[M8+2, M8+2]	HAUS6N-PLASMID_SEQ	359	IKDDLTTIR	12.2207	[b2+1, b2+1, b3+1, b4+1];[y2+1, y3+1, y4+1, y5+1, y6+1, y7+1, y8+1, y8+1]	28.478	2;0	T	0
500-DSSO-intralinks	K;K	HAUS6N-PLASMID_SEQ	352	LSDLKHMR	15.2076	[y1+1, y2+1, y3+1, y4+1, y4+1, y5+1, y5+1, y6+1, y6+1, y7+2, y7+1];[b2+1, b3+1];[M8+1, M8+2]	HAUS6N-PLASMID_SEQ	359	IKDDLTTIR	11.2385	[b2+1, b4+1];[y2+1, y3+1, y4+1, y5+1, y6+1, y7+1, y8+1, y8+1];[M9+2]	26.4461	2;1	T	0
500-DSSO-intralinks	K;K	HAUS5-PLASMID-SEQ	428	KVVPTFEAVAPQSR	16.2939	[y1+1, y4+1, y5+1, y6+1, y7+1, y8+1, y9+1, y10+1, y11+1];[b2+1, b2+1, b3+1, b3+1, b6+1, b7+1, b8+1]	HAUS5-PLASMID-SEQ	405	LLIKGNSASK	9.15772	[b2+1];[y4+1, y6+1, y7+1, y7+1, y8+2, y8+1];[M10+2, M10+1]	25.4516	0;2	T	0
500-DSSO-intralinks	K;K	HAUS6N-PLASMID_SEQ	352	LSDLKHMR	15.2244	[y1+1, y2+1, y3+1, y4+1, y4+1, y5+1, y5+1, y6+1, y6+1, y7+1, y7+1];[b2+1, b3+1];[M8+1, M8+1]	HAUS6N-PLASMID_SEQ	359	IKDDLTTIR	9.23567	[b2+1, b2+1];[y3+1, y4+1, y5+1, y6+1, y7+1, y8+1, y8+1]	24.4601	2;0	T	0
500-DSSO-intralinks	S;K	HAUS4-PLASMID_SEQ	314	WALQEFSKVYR	19.0866	[b1+1, b2+1, b3+1];[y1+1, y2+1, y3+1, y5+1, y6+1, y6+1, y7+1, y7+1, y8+1, y8+1, y9+1, y9+1, y10+1, y10+1];[M11+1, M11+1]	HAUS4-PLASMID_SEQ	306	QATENKR	5.05143	[y3+1, y5+1, y5+1];[M7+1, M7+1]	24.138	2;2	T	0
500-DSSO-intralinks	K;K	HAUS6N-PLASMID_SEQ	352	LSDLKHMR	14.2237	[y1+1, y2+1, y3+1, y4+1, y4+1, y5+1, y6+1, y6+1, y7+1, y7+1];[b2+1, b3+1];[M8+1, M8+1]	HAUS6N-PLASMID_SEQ	359	IKDDLTTIR	8.19799	[b2+1];[y3+1, y4+1, y5+1, y6+1, y7+1, y8+1, y8+1]	22.4217	2;0	T	0
500-DSSO-intralinks	K;K	HAUS8-PLASMID_SEQ	68	KSSLLQK	11.2194	[y1+1, y2+1, y3+1, y4+1, y5+1, y6+1];[b2+1, b2+1, b3+1];[M7+2, M7+1]	HAUS8-PLASMID_SEQ	61	GKMSEGGR	10.3027	[y1+1, y2+1, y3+1, y4+1, y5+1, y6+1];[b2+1, b2+1, b3+1, b3+1]	21.5221	2;0	T	0
500-DSSO-intralinks	S;S	HAUS5-PLASMID-SEQ	417	SPGEVLALVQR	12.2127	[y1+1, y2+1, y3+1, y4+1, y5+1, y6+1, y7+1, y8+1, y9+1, y10+2];[b4+1, b5+1]	HAUS5-PLASMID-SEQ	410	LLIKGNSASKTR	9.2396	[b2+1, b3+1];[y4+1, y8+1, y8+1, y9+1, y10+1];[M12+2, M12+2]	21.4523	0;2	T	0
500-DSSO-intralinks	K;K	HAUS6N-PLASMID_SEQ	352	LSDLKHMR	12.224	[y1+1, y2+1, y3+1, y4+1, y6+1, y6+1, y7+2];[b2+1, b3+1, b5+1];[M8+1, M8+1]	HAUS6N-PLASMID_SEQ	359	IKDDLTTIR	9.22594	[b2+1, b2+1, b3+1, b4+1, b4+1];[y2+1, y3+1, y4+1, y7+1]	21.45	2;0	T	0
500-DSSO-intralinks	S;S	HAUS5-PLASMID-SEQ	417	SPGEVLALVQR	11.2603	[y1+1, y2+1, y3+1, y4+1, y5+1, y6+1, y7+1, y8+1, y9+1, y10+1];[M11+1]	HAUS5-PLASMID-SEQ	410	GNSASKTR	8.15058	[b2+1];[y2+1, y4+1, y4+1, y5+1, y6+1];[M8+1, M8+1]	19.4108	1;2	T	0
500-DSSO-intralinks	K;K	HAUS5-PLASMID-SEQ	428	KVVPTFEAVAPQSR	12.3322	[y1+1, y4+1, y5+1, y6+1, y7+1, y8+1, y9+1, y11+1];[b2+1, b2+1, b3+1, b3+1]	HAUS5-PLASMID-SEQ	405	LLIKGNSASK	6.21774	[b2+1];[y6+1, y7+1, y8+1];[M10+1, M10+1]	18.5499	0;2	T	0
500-DSSO-intralinks	S;K	HAUS5-PLASMID-SEQ	417	SPGEVLALVQR	10.2612	[y1+1, y3+1, y4+1, y5+1, y6+1, y7+1, y8+1, y9+1, y10+2];[M11+1]	HAUS5-PLASMID-SEQ	411	GNSASKTR	7.16835	[b2+1];[y2+1, y3+1, y4+1, y4+1];[M8+1, M8+1]	17.4295	1;2	T	0
500-DSSO-intralinks	K;K	HAUS5-PLASMID-SEQ	428	KVVPTFEAVAPQSR	11.1712	[y1+1, y4+1, y5+1, y6+1, y7+1, y8+1, y10+1, y11+1];[b2+1, b3+1, b3+1]	HAUS5-PLASMID-SEQ	382	ELQAKQQR	6.0748	[y3+1, y4+1, y5+1, y6+1];[M8+1, M8+1]	17.246	0;2	T	0
500-DSSO-intralinks	K;K	HAUS6N-PLASMID_SEQ	352	LSDLKHMR	10.1187	[y1+1, y2+1, y3+1, y4+1, y4+1, y5+1, y6+1, y7+1];[b2+1, b3+1]	HAUS6N-PLASMID_SEQ	345	FQKER	7.09213	[b2+1, b3+1];[y2+1, y3+1, y3+1, y4+1, y4+1]	17.2108	0;0	T	0
500-DSSO-intralinks	K;K	HAUS5-PLASMID-SEQ	428	KVVPTFEAVAPQSR	10.3837	[b2+1];[y4+1, y5+1, y6+1, y7+1, y8+1, y9+1, y11+1, y12+1];[M14+1]	HAUS5-PLASMID-SEQ	405	LLIKGNSASK	6.24917	[b2+1];[y6+1, y7+1, y8+1];[M10+1, M10+1]	16.6329	1;2	T	0
500-DSSO-intralinks	K;K	HAUS6N-PLASMID_SEQ	352	LSDLKHMR	11.2396	[y1+1, y2+1, y3+1, y4+1, y4+1, y5+1, y5+1, y6+1, y7+1];[b2+1, b3+1]	HAUS6N-PLASMID_SEQ	345	FQKER	5.14891	[b2+1];[y2+1, y3+1, y3+1, y4+1]	16.3885	0;0	T	0
500-DSSO-intralinks	T;T	HAUS3-PLASMID_SEQ	443	NTIDTKDYSTHR	8.08577	[b2+1];[y2+1, y3+1, y4+1, y5+1, y6+1, y9+1, y9+1]	HAUS3-PLASMID_SEQ	443	NTIDTKDYSTHR	8.08577	[b2+1];[y2+1, y3+1, y4+1, y5+1, y6+1, y9+1, y9+1]	16.1715	0;0	T	0
500-DSSO-intralinks	K;K	HAUS6N-PLASMID_SEQ	359	IKDDLTTIR	11.1024	[y1+1, y3+1, y4+1, y5+1, y6+1, y7+1, y8+1, y8+1];[b2+1, b2+1, b4+1]	HAUS6N-PLASMID_SEQ	352	LSDLKHMR	5.05288	[b2+1, b3+1];[y3+1, y4+1];[M8+2]	16.1553	0;1	T	0
500-DSSO-intralinks	K;K	HAUS8-PLASMID_SEQ	49	TTQKAPAGDGSQTR	8.28203	[b4+1];[y5+1, y6+1, y7+1, y8+1, y9+1, y10+1, y11+1]	HAUS8-PLASMID_SEQ	44	YLQYEKK	7.15615	[y2+1, y2+1, y3+1, y4+1];[b3+1];[M7+1, M7+1]	15.4382	0;2	T	0
500-DSSO-intralinks	K;K	HAUS5-PLASMID-SEQ	428	KVVPTFEAVAPQSR	9.38385	[b2+1, b2+1, b3+1];[y4+1, y5+1, y7+1, y8+1, y9+1, y11+1]	HAUS5-PLASMID-SEQ	405	LLIKGNSASK	5.22746	[b2+1];[y6+1, y7+1];[M10+1, M10+1]	14.6113	0;2	T	0
500-DSSO-intralinks	K;K	HAUS1-PLASMID_SEQ	197	FGIKAAEEQLSAR	9.28392	[y1+1, y3+1, y5+1, y6+1, y7+1, y8+1, y9+1, y10+1, y10+1]	HAUS1-PLASMID_SEQ	188	AKSEEFR	5.20756	[b2+1];[y2+1, y5+1];[M7+1, M7+1]	14.4915	0;2	T	0
500-DSSO-intralinks	K;K	HAUS3-PLASMID_SEQ	122	RNKCQLMASVTSHK	8.17892	[y2+1, y3+1, y4+1, y6+1, y7+1, y8+1];[b5+1, b5+1]	HAUS3-PLASMID_SEQ	116	NLKIQR	6.16618	[y1+1, y2+1, y3+1, y4+1, y4+1];[b3+1]	14.3451	0;0	T	0
500-DSSO-intralinks	K;T	HAUS6N-PLASMID_SEQ	345	ETKFQKER	9.0631	[y1+1, y2+1, y4+1, y5+1, y5+1, y6+1, y6+1, y7+1];[M8+1]	HAUS6N-PLASMID_SEQ	331	LTVDLHYLEK	5.03226	[y1+1, y5+1];[b2+1, b5+1, b8+1]	14.0954	1;0	T	0
500-DSSO-intralinks	K;K	HAUS3-PLASMID_SEQ	122	RNKCQLMASVTSHK	7.17324	[y3+1, y4+1, y6+1, y7+1, y8+1];[b5+1, b5+1]	HAUS3-PLASMID_SEQ	116	NLKIQR	6.16845	[b2+1, b3+1];[y2+1, y3+1, y4+1, y4+1]	13.3417	0;0	T	0

## Sheet: Inter-subunit crosslinks
Sample information		Alpha peptide information					Beta peptide information					Data summary
File Name	Link Residues	Protein Accession	Protein Link Site	Base Sequence	Score	Matched Ion Series	Protein Accession	Protein LinkSite	Peptide Base Sequence	Peptide Score	Matched Ions	XL Total Score	Parent Ions	Decoy/Target	QValue
250-DSSO-ingel	K;K	HAUS2-PLASMID_SEQ	213	NIPHLAANLKK	22.137	[b2+1, b3+1, b4+1, b6+1, b7+1, b8+1, b9+1];[y2+1, y2+1, y3+1, y4+1, y4+1, y5+1, y5+1, y6+1, y6+1, y7+1, y7+1, y8+1, y8+2, y9+1, y9+1]	HAUS6N-PLASMID_SEQ	339	LTVDLHYLEKETK	21.135	[b2+1, b4+1, b5+1, b6+1, b7+1, b8+1, b9+1];[y2+1, y3+1, y4+1, y4+1, y5+1, y5+1, y6+1, y6+1, y7+1, y7+1, y8+1, y8+1, y10+1, y10+1]	43.2719	0;0	T	0
250-DSSO-ingel	K;K	HAUS7-PLASMID_SEQ	224	SEEEEKLAELAR	19.2609	[y1+1, y2+1, y3+1, y4+1, y5+1, y6+1, y7+1, y7+1, y8+1, y8+1, y9+1, y9+1, y10+1];[b2+1, b3+1, b4+1, b5+1];[M12+1, M12+1]	HAUS8-PLASMID_SEQ	183	NLLIMCKEK	13.1541	[b2+1, b3+1, b4+1];[y2+1, y3+1, y3+1, y4+1, y4+1, y5+1, y5+1, y6+1, y7+1];[M9+1]	32.4151	2;1	T	0
250-DSSO-ingel	K;K	HAUS7-PLASMID_SEQ	238	QLQESAAKLHALR	19.2725	[y1+1, y2+1, y3+1, y4+1, y5+1, y6+1, y6+1, y7+1, y7+1, y8+1, y8+1, y9+1, y9+1, y10+1, y10+1, y11+1, y11+1];[b2+1];[M13+1]	HAUS2-PLASMID_SEQ	120	NLEIELLKLEK	12.1128	[b2+1, b3+1];[y3+1, y4+1, y4+1, y5+1, y7+1, y7+1, y8+1, y8+1, y9+1, y9+1]	31.3853	1;0	T	0
250-DSSO-ingel	K;K	HAUS5-PLASMID-SEQ	471	HRPGELKPLPTVLPSIHQLHPASPR	17.2666	[y1+1, y2+1, y3+1, y4+1, y5+1, y6+1, y7+1, y8+1, y9+2, y12+2];[b2+1, b5+1, b6+1, b7+2, b7+1, b9+1, b9+1]	HAUS3-PLASMID_SEQ	444	NTIDTKDYSTHR	12.128	[b2+1, b3+1];[y2+1, y4+1, y5+1, y6+1, y7+1, y7+1, y8+1, y8+1, y9+1, y9+1]	29.3946	0;0	T	0
250-DSSO-ingel	K;K	HAUS2-PLASMID_SEQ	214	KMNQALAK	15.2275	[y1+1, y2+1, y3+1, y4+1, y5+1, y6+1, y7+1];[b2+1, b2+1, b3+1, b4+1, b4+1, b5+1];[M8+1, M8+1]	HAUS7-PLASMID_SEQ	340	AVETVKK	13.1982	[b2+1, b3+1, b4+1, b5+1];[y2+1, y2+1, y3+1, y4+1, y4+1, y5+1, y5+1];[M7+1, M7+1]	28.4257	2;2	T	0
250-DSSO-ingel	K;K	HAUS7-PLASMID_SEQ	340	AVETVKK	15.1859	[y1+1, y2+1, y2+1, y3+1, y3+1, y4+1, y4+1, y5+1, y5+1, y6+1];[b2+1, b3+1, b4+1];[M7+1, M7+1]	HAUS2-PLASMID_SEQ	214	KMNQALAK	11.1576	[b1+1, b2+1, b2+1, b3+1, b4+1];[y2+1, y3+1, y4+1, y5+1, y6+1, y7+1]	26.3435	2;0	T	0
250-DSSO-ingel	K;K	HAUS5-PLASMID-SEQ	313	STLLKER	15.2272	[y1+1, y2+1, y3+1, y3+1, y4+1, y4+1, y5+1, y5+1, y6+1, y6+1];[b2+1, b3+1, b4+1];[M7+1, M7+1]	HAUS7-PLASMID_SEQ	368	MNELMEK	11.095	[y1+1, y1+1, y2+1, y2+1, y3+1, y3+1, y4+1, y5+1];[b2+1, b3+1, b4+1]	26.3222	2;0	T	0
250-DSSO-ingel	K;K	HAUS6N-PLASMID_SEQ	339	LTVDLHYLEKETK	15.0831	[y1+1, y2+1, y3+1, y4+1, y4+1, y5+1, y6+1, y6+1, y7+1, y7+1, y8+1];[b2+1, b4+1, b6+1, b7+1]	HAUS2-PLASMID_SEQ	213	NIPHLAANLKK	11.0539	[b2+1, b3+1, b4+1, b7+1];[y2+1, y2+1, y4+1, y4+1, y6+1, y6+1, y7+1]	26.1369	0;0	T	0
250-DSSO-ingel	K;T	HAUS5-PLASMID-SEQ	471	HRPGELKPLPTVLPSIHQLHPASPR	15.2126	[y1+1, y2+1, y5+1, y6+1, y7+1, y8+1, y9+1, y12+1];[b2+1, b5+1, b6+1, b7+1, b7+2, b9+1, b9+1]	HAUS3-PLASMID_SEQ	443	NTIDTKDYSTHR	10.1061	[b2+1];[y2+1, y4+1, y5+1, y6+1, y8+1, y9+1, y9+1];[M12+1, M12+1]	25.3186	0;2	T	0
250-DSSO-ingel	K;K	HAUS6N-PLASMID_SEQ	352	LSDLKHMR	14.3585	[y1+1, y2+1, y3+1, y4+1, y4+1, y5+1, y5+1, y6+1, y6+1, y7+1, y7+1];[b2+1, b3+1, b6+1]	HAUS8-PLASMID_SEQ	303	DVTAKK	10.1416	[y1+1, y2+1, y2+1, y3+1, y3+1, y4+1];[b2+1, b4+1];[M6+1, M6+1]	24.5001	0;2	T	0
250-DSSO-ingel	K;S	HAUS5-PLASMID-SEQ	77	KLELEAAVTR	15.3638	[b1+1, b2+1, b2+1, b3+1];[y1+1, y2+1, y3+1, y4+1, y5+1, y6+1, y7+1, y8+1, y9+1];[M10+1, M10+1]	HAUS3-PLASMID_SEQ	67	SGKPILEGAALDEALK	8.12606	[b3+1, b3+1];[y4+1, y5+1, y9+1, y10+1, y11+1, y13+1]	23.4899	2;0	T	0
250-DSSO-ingel	K;K	HAUS5-PLASMID-SEQ	313	STLLKER	14.1887	[y1+1, y2+1, y3+1, y3+1, y4+1, y4+1, y5+1, y5+1, y6+1];[b2+1, b3+1, b4+1];[M7+1, M7+1]	HAUS7-PLASMID_SEQ	368	MNELMEK	9.07997	[y1+1, y1+1, y2+1, y2+1, y3+1, y3+1];[b2+1, b3+1, b4+1]	23.2687	2;0	T	0
250-DSSO-ingel	K;K	HAUS7-PLASMID_SEQ	340	AVETVKK	13.1315	[y1+1, y2+1, y2+1, y3+1, y3+1, y4+1, y4+1, y5+1, y5+1];[b2+1, b3+1, b4+1];[M7+1]	HAUS2-PLASMID_SEQ	214	KMNQALAK	10.0856	[b1+1, b2+1, b2+1, b4+1];[y2+1, y3+1, y4+1, y5+1, y6+1, y7+1]	23.2171	1;0	T	0
250-DSSO-ingel	K;K	HAUS6N-PLASMID_SEQ	359	IKDDLTTIR	11.3403	[y1+1, y2+1, y3+1, y4+1, y5+1, y6+1, y7+1, y8+1, y8+1];[b2+1, b3+1]	HAUS8-PLASMID_SEQ	303	DVTAKK	11.1741	[b2+1, b3+1, b4+1];[y2+1, y2+1, y3+1, y4+1, y4+1, y5+1];[M6+1, M6+1]	22.5144	0;2	T	0
250-DSSO-ingel	K;K	HAUS6N-PLASMID_SEQ	359	IKDDLTTIR	12.1861	[y1+1, y2+1, y3+1, y4+1, y5+1, y6+1, y7+1, y8+1, y8+1];[b2+1, b2+1, b3+1]	HAUS8-PLASMID_SEQ	303	DVTAKK	10.1487	[b2+1, b3+1];[y2+1, y2+1, y3+1, y3+1, y4+1, y4+1];[M6+1, M6+1]	22.3348	0;2	T	0
250-DSSO-ingel	K;K	HAUS8-PLASMID_SEQ	303	DVTAKK	11.1452	[y1+1, y2+1, y2+1, y3+1, y4+1, y5+1];[b2+1, b3+1, b4+1];[M6+1, M6+1]	HAUS6N-PLASMID_SEQ	359	IKDDLTTIR	10.2623	[y1+1, y2+1, y3+1, y4+1, y5+1, y6+1, y7+1, y8+1, y8+1];[b4+1]	21.4075	2;0	T	0
250-DSSO-ingel	K;K	HAUS6N-PLASMID_SEQ	352	LSDLKHMR	13.2617	[y1+1, y2+1, y3+1, y4+1, y4+1, y5+1, y5+1, y6+1, y6+1, y7+1, y7+1];[b2+1, b3+1]	HAUS8-PLASMID_SEQ	303	DVTAKK	8.10294	[y1+1, y2+1, y2+1, y3+1, y3+1, y4+1, y4+1];[b2+1]	21.3646	0;0	T	0
250-DSSO-ingel	K;K	HAUS5-PLASMID-SEQ	313	STLLKER	12.188	[y1+1, y2+1, y3+1, y3+1, y4+1, y4+1, y5+1, y5+1];[b2+1, b4+1];[M7+1, M7+1]	HAUS2-PLASMID_SEQ	241	KQQNEVSSCIPK	9.09808	[b2+1, b2+1, b3+1, b3+1];[y2+1, y4+1, y5+1, y6+1, y7+1]	21.2861	2;0	T	0
250-DSSO-ingel	K;K	HAUS5-PLASMID-SEQ	630	LRWVQAQGALQKLCS	14.1466	[b2+1, b4+1, b5+1, b6+1, b7+1, b8+1, b9+1, b10+1, b11+1, b12+1, b13+1];[y2+1];[M15+1, M15+1]	HAUS3-PLASMID_SEQ	597	IKAVSLED	6.1298	[b2+1, b2+1, b3+1, b3+1, b4+1];[y2+1]	20.2764	2;0	T	0
250-DSSO-ingel	K;K	HAUS6N-PLASMID_SEQ	352	LSDLKHMR	11.1759	[y1+1, y2+1, y3+1, y4+1, y4+1, y5+1, y5+1, y6+1, y6+1];[b2+1, b3+1]	HAUS8-PLASMID_SEQ	303	DVTAKK	8.08246	[y1+1, y2+1, y2+1, y3+1, y3+1, y4+1, y4+1];[b2+1]	19.2584	0;0	T	0
250-DSSO-ingel	K;T	HAUS5-PLASMID-SEQ	471	HRPGELKPLPTVLPSIHQLHPASPR	11.2435	[y1+1, y2+1, y4+1, y5+1, y6+1, y7+1, y8+1, y9+1];[b2+1, b5+1, b6+1]	HAUS3-PLASMID_SEQ	443	NTIDTKDYSTHR	7.11669	[y2+1, y4+1, y5+1, y6+1, y7+1, y9+1, y9+1]	18.3602	0;0	T	0
250-DSSO-ingel	K;T	HAUS5-PLASMID-SEQ	471	HRPGELKPLPTVLPSIHQLHPASPR	12.1728	[y1+1, y2+1, y5+1, y6+1, y7+1, y8+1, y9+1, y12+1];[b2+1, b5+1, b6+1, b7+1]	HAUS3-PLASMID_SEQ	443	NTIDTKDYSTHR	5.05246	[b2+1];[y2+1, y4+1, y5+1, y9+1]	17.2253	0;0	T	0
250-DSSO-ingel	K;K	HAUS1-PLASMID_SEQ	259	IEEAKRELDSIEAELTR	11.2569	[y1+1, y2+1, y3+1, y4+1, y5+1, y6+1, y8+1];[b2+1, b9+1, b9+1, b10+1]	HAUS4-PLASMID_SEQ	306	QATENKR	5.10896	[y3+1, y4+1, y5+1, y6+1];[M7+1]	16.3658	0;1	T	0
250-DSSO-ingel	K;K	HAUS7-PLASMID_SEQ	238	QLQESAAKLHALR	11.2654	[y1+1, y3+1, y4+1, y5+1, y6+1, y7+1, y8+1, y9+1, y9+1, y10+1, y11+1]	HAUS2-PLASMID_SEQ	123	LEKDTADVVHPFFLAQK	5.09659	[b2+1];[y3+1, y5+1, y7+1, y8+1]	16.362	0;0	T	0
250-DSSO-ingel	K;T	HAUS5-PLASMID-SEQ	471	HRPGELKPLPTVLPSIHQLHPASPR	10.2832	[y1+1, y5+1, y6+1, y7+1, y8+1, y9+1, y12+1];[b2+1, b6+1, b7+1]	HAUS3-PLASMID_SEQ	443	NTIDTKDYSTHR	5.10887	[b2+1];[y4+1, y5+1, y9+1, y10+1]	15.3921	0;0	T	0
250-DSSO-ingel	K;K	HAUS5-PLASMID-SEQ	471	HRPGELKPLPTVLPSIHQLHPASPR	10.2127	[y1+1, y5+1, y6+1, y7+1, y8+1, y9+1, y12+2];[b2+1, b6+1, b7+1]	HAUS3-PLASMID_SEQ	444	NTIDTKDYSTHR	5.05678	[b2+1];[y5+1, y7+1, y9+1, y9+1]	15.2695	0;0	T	0
250-DSSO-ingel	K;K	HAUS7-PLASMID_SEQ	44	AAVEVFGKLKDLNCPFLEGLYITEPK	8.08658	[y2+1, y3+1, y4+1, y5+1, y6+1, y8+1, y9+1, y12+1]	DECOY_HAUS4-PLASMID_SEQ	20	KNETAQKLVTYEK	7.02657	[y3+1, y5+1, y6+1, y7+1, y9+1];[b4+1, b5+1]	15.1131	0;0	D	0.0384615
250-DSSO-ingel	Y;K	HAUS2-PLASMID_SEQ	261	ILAEESYLYK	7.06782	[b2+1, b3+1, b4+1, b5+1, b6+1, b7+1];[y2+1]	HAUS6N-PLASMID_SEQ	138	FIHLMYHFARFVAMKYIKSNSK	5.04647	[y3+1, y4+1, y8+1, y8+1, y12+1]	12.1143	0;0	T	0.037037
250-DSSO-ingel	T;T	DECOY_HAUS6N-PLASMID_SEQ	280	AICKHLDQPKINFTEVFHHSSNKSNSK	6.02512	[b2+1, b5+1, b7+1, b10+1];[y7+1, y8+1]	DECOY_HAUS1-PLASMID_SEQ	49	LPITQQK	5.01578	[b2+1, b4+1, b5+1, b5+1, b6+1]	11.0409	0;0	D	0.0740741
250-DSSO-ingel	S;K	DECOY_HAUS8-PLASMID_SEQ	279	RPASFSTSEPK	5.05605	[y1+1, y2+1, y6+1, y7+1];[b4+1]	DECOY_HAUS1-PLASMID_SEQ	94	FEESKAKLFDMNQR	5.0359	[y1+1, y4+1];[b2+1, b6+1, b7+1]	10.0919	0;0	D	0.111111
500-DSSO-ingel	K;K	HAUS7-PLASMID_SEQ	224	SEEEEKLAELAR	19.2661	[y1+1, y2+1, y3+1, y4+1, y5+1, y6+1, y7+1, y7+1, y8+1, y8+1, y9+1, y9+1, y10+1, y10+1];[b2+1, b3+1, b4+1];[M12+1, M12+1]	HAUS8-PLASMID_SEQ	183	NLLIMCKEK	13.1612	[b2+1, b3+1];[y3+1, y3+1, y4+1, y4+1, y5+1, y5+1, y6+1, y6+1, y7+1, y7+1];[M9+1]	32.4273	2;1	T	0
500-DSSO-ingel	K;K	HAUS4-PLASMID_SEQ	129	ARLQQEVEEQLKKK	17.2247	[b2+1, b3+1, b4+1, b5+1, b6+1, b7+1, b8+1, b9+1, b10+1, b11+1, b12+1];[y2+1, y2+1, y3+1, y3+1, y9+1];[M14+2]	HAUS3-PLASMID_SEQ	122	NKCQLMASVTSHK	15.1724	[b2+1, b2+1, b3+1, b3+1, b4+1, b9+1];[y2+1, y3+1, y4+1, y5+1, y6+1, y7+1, y8+1, y9+1, y11+1]	32.397	1;0	T	0
500-DSSO-ingel	K;K	HAUS8-PLASMID_SEQ	362	ESGGAPKNTPLSEDDNPGASSAPAQATFISPSEDFSSSSQAEVPPSLSR	17.1792	[y1+1, y2+1, y3+1, y4+1, y5+1, y6+1, y7+1, y8+1, y9+1, y10+1, y11+1, y12+1, y13+1, y14+1, y15+1];[b2+1, b9+1]	HAUS6N-PLASMID_SEQ	352	LSDLKHMR	14.1979	[b2+1, b3+1, b5+1, b6+1, b7+1];[y2+1, y3+1, y4+1, y5+1, y5+1, y6+1, y7+1];[M8+1, M8+1]	31.3771	0;2	T	0
500-DSSO-ingel	K;K	HAUS5-PLASMID-SEQ	471	HRPGELKPLPTVLPSIHQLHPASPR	16.2222	[y1+1, y2+1, y3+1, y4+1, y5+1, y6+1, y7+1, y8+1, y9+1, y12+1];[b2+1, b5+1, b6+1, b7+2, b7+1, b9+1]	HAUS3-PLASMID_SEQ	444	NTIDTKDYSTHR	12.1087	[b2+1];[y2+1, y3+1, y4+1, y5+1, y7+1, y7+1, y8+1, y8+1, y9+1, y9+1, y10+1]	28.3309	0;0	T	0
500-DSSO-ingel	K;K	HAUS5-PLASMID-SEQ	313	STLLKER	15.2425	[y1+1, y2+1, y3+1, y3+1, y4+1, y4+1, y5+1, y5+1, y6+1, y6+1];[b2+1, b3+1, b4+1];[M7+1, M7+1]	HAUS7-PLASMID_SEQ	368	MNELMEK	11.1037	[y1+1, y1+1, y2+1, y2+1, y3+1, y3+1, y4+1, y5+1];[b2+1, b3+1, b4+1]	26.3462	2;0	T	0
500-DSSO-ingel	K;K	HAUS6N-PLASMID_SEQ	352	LSDLKHMR	15.3567	[y1+1, y2+1, y3+1, y4+1, y4+1, y5+1, y5+1, y6+1, y6+1, y7+1, y7+1];[b2+1, b3+1, b6+1];[M8+1]	HAUS8-PLASMID_SEQ	303	DVTAKK	10.1528	[y1+1, y2+1, y2+1, y3+1, y4+1, y4+1];[b2+1, b4+1];[M6+1, M6+1]	25.5095	1;2	T	0
500-DSSO-ingel	K;K	HAUS5-PLASMID-SEQ	471	HRPGELKPLPTVLPSIHQLHPASPR	15.2525	[y1+1, y3+1, y4+1, y5+1, y6+1, y7+1, y8+1, y9+1, y12+2];[b2+1, b5+1, b6+1, b7+1, b7+1, b9+1]	HAUS3-PLASMID_SEQ	444	NTIDTKDYSTHR	10.1183	[b2+1];[y2+1, y4+1, y5+1, y6+1, y7+1, y8+1, y8+1, y9+1, y9+1]	25.3708	0;0	T	0
500-DSSO-ingel	K;K	HAUS7-PLASMID_SEQ	224	SEEEEKLAELAR	13.2388	[y1+1, y3+1, y4+1, y5+1, y6+1, y7+1, y7+1, y8+1, y8+1, y9+1, y10+1];[b2+1, b3+1]	HAUS8-PLASMID_SEQ	183	NLLIMCKEK	11.1313	[b2+1, b3+1];[y3+1, y3+1, y4+1, y4+1, y5+1, y5+1, y6+1, y6+1, y7+1]	24.3701	0;0	T	0
500-DSSO-ingel	K;T	HAUS5-PLASMID-SEQ	471	HRPGELKPLPTVLPSIHQLHPASPR	15.2323	[y1+1, y2+1, y3+1, y5+1, y6+1, y7+1, y8+1, y9+1, y12+1];[b2+1, b5+1, b6+1, b7+1, b7+1, b9+1]	HAUS3-PLASMID_SEQ	443	NTIDTKDYSTHR	8.10195	[b2+1];[y2+1, y3+1, y4+1, y5+1, y8+1, y9+1, y9+1]	23.3342	0;0	T	0
500-DSSO-ingel	K;K	HAUS5-PLASMID-SEQ	471	HRPGELKPLPTVLPSIHQLHPASPR	14.2272	[y1+1, y5+1, y6+1, y7+1, y8+1, y9+1, y11+1, y12+2];[b2+1, b5+1, b6+1, b7+1, b7+1, b9+1]	HAUS3-PLASMID_SEQ	444	NTIDTKDYSTHR	8.09507	[b2+1];[y2+1, y4+1, y5+1, y7+1, y8+1, y9+1, y9+1]	22.3223	0;0	T	0
500-DSSO-ingel	K;K	HAUS7-PLASMID_SEQ	238	QLQESAAKLHALR	16.2988	[y1+1, y3+1, y4+1, y5+1, y6+1, y7+1, y7+1, y8+1, y8+1, y9+1, y9+1, y10+1, y10+1, y11+1, y11+1];[b2+1]	HAUS2-PLASMID_SEQ	120	NLEIELLKLEK	5.07007	[b2+1, b3+1];[y3+1, y4+1, y5+1]	21.3688	0;0	T	0
500-DSSO-ingel	K;K	HAUS3-PLASMID_SEQ	133	CQLMASVTSHKSLR	15.0858	[y1+1, y3+1, y4+1, y4+1, y5+1, y5+1, y6+1, y6+1, y7+1, y7+1, y9+1, y10+1, y10+1];[b2+1, b3+1]	HAUS4-PLASMID_SEQ	129	ARLQQEVEEQLKKK	6.0245	[y2+1, y2+1, y3+1, y8+1, y8+1, y10+1]	21.1103	0;0	T	0
500-DSSO-ingel	K;K	HAUS6N-PLASMID_SEQ	359	IKDDLTTIR	10.4034	[y1+1, y2+1, y3+1, y4+1, y5+1, y6+1, y7+1, y8+1, y8+1];[b2+1]	HAUS8-PLASMID_SEQ	303	DVTAKK	10.1987	[b2+1, b3+1, b4+1];[y2+1, y2+1, y3+1, y4+1, y4+1];[M6+1, M6+1]	20.6022	0;2	T	0
500-DSSO-ingel	K;K	HAUS1-PLASMID_SEQ	259	IEEAKRELDSIEAELTR	12.2493	[y1+1, y3+1, y5+1, y6+1, y8+1, y9+1, y10+1, y11+1];[b2+1, b4+1, b9+1, b9+1]	HAUS4-PLASMID_SEQ	306	QATENKR	8.13198	[y2+1, y3+1, y3+1, y4+1, y5+1, y5+1, y6+1, y6+1]	20.3813	0;0	T	0
500-DSSO-ingel	K;K	HAUS6N-PLASMID_SEQ	352	LSDLKHMR	13.2214	[y1+1, y2+1, y3+1, y4+1, y4+1, y5+1, y5+1, y6+1, y6+1, y7+1, y7+1];[b2+1, b3+1]	HAUS8-PLASMID_SEQ	303	DVTAKK	7.0921	[b2+1];[y2+1, y2+1, y3+1, y3+1, y4+1, y4+1]	20.3135	0;0	T	0
500-DSSO-ingel	K;K	HAUS8-PLASMID_SEQ	303	DVTAKK	12.0951	[y1+1, y2+1, y2+1, y3+1, y3+1, y4+1, y4+1];[b2+1, b3+1, b4+1];[M6+1, M6+1]	HAUS6N-PLASMID_SEQ	345	FQKER	8.16781	[y1+1, y2+1, y3+1, y4+1, y4+1];[b2+1];[M5+1, M5+1]	20.2629	2;2	T	0
500-DSSO-ingel	K;S	HAUS5-PLASMID-SEQ	77	KLELEAAVTR	12.1691	[y1+1, y5+1, y6+1, y7+1, y8+1, y9+1];[b2+1, b2+1, b3+1, b3+1];[M10+1, M10+1]	HAUS3-PLASMID_SEQ	67	SGKPILEGAALDEALK	8.06916	[b3+1, b3+1, b4+1];[y4+1, y6+1, y9+1, y10+1, y11+1]	20.2382	2;0	T	0
500-DSSO-ingel	K;K	HAUS6N-PLASMID_SEQ	352	LSDLKHMR	12.1502	[y1+1, y2+1, y3+1, y4+1, y4+1, y5+1, y5+1, y6+1, y6+1];[b2+1, b3+1, b6+1]	HAUS8-PLASMID_SEQ	303	DVTAKK	8.06962	[y1+1, y2+1, y2+1, y3+1, y3+1, y4+1, y4+1];[b2+1]	20.2199	0;0	T	0
500-DSSO-ingel	K;K	HAUS7-PLASMID_SEQ	340	AVETVKK	10.2434	[y1+1, y2+1, y2+1, y4+1, y5+1, y5+1];[b2+1, b3+1, b4+1];[M7+1]	HAUS2-PLASMID_SEQ	214	KMNQALAK	9.21246	[b2+1, b2+1, b4+1, b5+1];[y2+1, y3+1, y4+1, y6+1, y7+1]	19.4558	1;0	T	0
500-DSSO-ingel	K;T	HAUS5-PLASMID-SEQ	471	HRPGELKPLPTVLPSIHQLHPASPR	13.2682	[y1+1, y3+1, y5+1, y6+1, y7+1, y8+1, y9+1, y12+1];[b2+1, b5+1, b6+1, b7+1, b7+1]	HAUS3-PLASMID_SEQ	443	NTIDTKDYSTHR	6.09477	[b2+1];[y2+1, y3+1, y4+1, y5+1, y9+1]	19.363	0;0	T	0
500-DSSO-ingel	K;K	HAUS5-PLASMID-SEQ	471	HRPGELKPLPTVLPSIHQLHPASPR	13.2618	[y1+1, y2+1, y4+1, y5+1, y6+1, y7+1, y8+1, y9+1];[b2+1, b5+1, b6+1, b7+1, b7+1]	HAUS3-PLASMID_SEQ	444	NTIDTKDYSTHR	6.09905	[b2+1];[y4+1, y5+1, y6+1, y7+1, y9+1]	19.3608	0;0	T	0
500-DSSO-ingel	K;K	HAUS5-PLASMID-SEQ	630	LRWVQAQGALQKLCS	13.1451	[b2+1, b4+1, b5+1, b6+1, b7+1, b8+1, b9+1, b10+1, b11+1, b12+1];[y2+1];[M15+1, M15+1]	HAUS3-PLASMID_SEQ	597	IKAVSLED	6.14367	[b2+1, b2+1, b3+1, b3+1, b4+1];[y2+1]	19.2887	2;0	T	0
500-DSSO-ingel	K;K	HAUS6N-PLASMID_SEQ	352	LSDLKHMR	11.159	[y1+1, y2+1, y3+1, y4+1, y4+1, y5+1, y5+1, y6+1, y6+1];[b2+1, b3+1]	HAUS8-PLASMID_SEQ	303	DVTAKK	8.07128	[y1+1, y2+1, y2+1, y3+1, y3+1, y4+1, y4+1];[b2+1]	19.2303	0;0	T	0
500-DSSO-ingel	K;K	HAUS7-PLASMID_SEQ	340	AVETVKK	10.2052	[y1+1, y2+1, y2+1, y3+1, y4+1, y4+1, y5+1, y5+1];[b2+1];[M7+1]	HAUS2-PLASMID_SEQ	214	KMNQALAK	7.11312	[y2+1, y3+1, y4+1, y5+1, y6+1, y7+1];[b2+1]	17.3183	1;0	T	0
500-DSSO-ingel	K;K	HAUS5-PLASMID-SEQ	313	STLLKER	10.208	[y1+1, y2+1, y3+1, y4+1, y4+1];[b2+1, b3+1, b4+1];[M7+1, M7+1]	HAUS2-PLASMID_SEQ	241	KQQNEVSSCIPK	5.10215	[y1+1, y2+1, y6+1];[b2+1, b5+1]	15.3101	2;0	T	0
500-DSSO-ingel	K;K	DECOY_HAUS5-PLASMID-SEQ	207	SQPAVAEFTPVVKR	7.05587	[b2+1, b5+1, b6+1, b8+1, b12+1];[y5+1, y6+1]	DECOY_HAUS3-PLASMID_SEQ	184	PNIQQSVSPDTLMELQKYLMMNSQSLEQVLNELQR	5.02627	[b2+1, b7+1, b9+1];[y5+1, y22+3]	12.0821	0;0	D	0.04
750-DSSO-ingel	K;K	HAUS5-PLASMID-SEQ	471	HRPGELKPLPTVLPSIHQLHPASPR	20.1958	[y1+1, y2+1, y3+1, y4+1, y5+1, y6+1, y7+1, y8+1, y9+2, y10+1, y11+1, y12+3];[b2+1, b4+1, b5+1, b6+1, b7+2, b7+1, b9+2, b9+1]	HAUS3-PLASMID_SEQ	444	NTIDTKDYSTHR	17.123	[b2+1, b3+1, b4+1];[y2+1, y3+1, y4+1, y5+1, y6+1, y7+1, y7+1, y8+1, y8+1, y9+1, y9+1, y10+1, y10+1];[M12+2]	37.3188	0;1	T	0
750-DSSO-ingel	K;K	HAUS5-PLASMID-SEQ	471	HRPGELKPLPTVLPSIHQLHPASPR	20.2042	[b1+1, b2+1, b3+1, b5+1, b6+1, b7+1, b7+1, b9+1, b9+1];[y1+1, y2+1, y3+1, y4+1, y5+1, y6+1, y7+1, y8+1, y9+1, y11+1, y12+1]	HAUS3-PLASMID_SEQ	444	NTIDTKDYSTHR	15.1001	[b2+1, b3+1, b5+1];[y2+1, y3+1, y4+1, y5+1, y6+1, y7+1, y7+1, y8+1, y8+1, y9+1, y9+1, y10+1]	35.3043	0;0	T	0
750-DSSO-ingel	K;K	HAUS5-PLASMID-SEQ	471	HRPGELKPLPTVLPSIHQLHPASPR	17.2372	[y1+1, y2+1, y3+1, y4+1, y5+1, y6+1, y7+1, y8+1, y9+2, y12+1];[b2+1, b5+1, b6+1, b7+1, b7+1, b9+1, b9+1]	HAUS3-PLASMID_SEQ	444	NTIDTKDYSTHR	16.1359	[b2+1, b3+1];[y2+1, y3+1, y4+1, y5+1, y7+1, y7+1, y8+1, y8+1, y9+1, y9+1, y10+1, y10+1];[M12+1, M12+1]	33.3731	0;2	T	0
750-DSSO-ingel	K;K	HAUS5-PLASMID-SEQ	471	HRPGELKPLPTVLPSIHQLHPASPR	16.2192	[y1+1, y3+1, y4+1, y5+1, y6+1, y7+1, y8+1, y9+2, y12+2];[b2+1, b5+1, b6+1, b7+1, b7+1, b9+1, b9+1]	HAUS3-PLASMID_SEQ	444	NTIDTKDYSTHR	14.1199	[b2+1, b4+1];[y2+1, y4+1, y5+1, y6+1, y7+1, y7+1, y8+1, y8+1, y9+1, y9+1, y10+1, y10+1]	30.3391	0;0	T	0
750-DSSO-ingel	K;K	HAUS5-PLASMID-SEQ	208	AQFLQNLLLPQAKR	19.2529	[y1+1, y3+1, y5+1, y5+1, y6+1, y6+1, y7+1, y7+1, y8+1, y9+1, y9+1, y10+1, y10+1, y11+1];[b2+1, b3+1, b4+1, b10+1, b11+1]	HAUS3-PLASMID_SEQ	379	QELVLNQLIKQK	9.08665	[b2+1, b3+1];[y2+1, y3+1, y3+1, y4+1, y4+1, y7+1, y8+1]	28.3396	0;0	T	0
750-DSSO-ingel	S;K	HAUS8-PLASMID_SEQ	319	SFAQVLELSAEASKEAALANQEVWEETQGMAPPSR	17.3175	[y1+1, y3+1, y4+1, y5+1, y6+1, y7+1, y8+1, y9+1, y10+1, y11+1, y12+1, y13+1];[b2+1, b3+1, b4+1, b5+1, b7+1]	HAUS7-PLASMID_SEQ	368	MNELMEK	9.13509	[y1+1, y1+1, y2+1, y3+1, y3+1];[b2+1, b3+1, b4+1];[M7+1]	26.4526	0;1	T	0
750-DSSO-ingel	K;K	HAUS6N-PLASMID_SEQ	352	LSDLKHMR	16.3436	[y1+1, y2+1, y3+1, y4+1, y4+1, y5+1, y5+1, y6+1, y6+1, y7+2, y7+1];[b2+1, b3+1, b6+1];[M8+1, M8+1]	HAUS8-PLASMID_SEQ	303	DVTAKK	9.12914	[b2+1, b4+1];[y2+1, y2+1, y3+1, y4+1, y4+1];[M6+1, M6+1]	25.4727	2;2	T	0
750-DSSO-ingel	K;K	HAUS5-PLASMID-SEQ	313	STLLKER	15.2439	[y1+1, y2+1, y3+1, y3+1, y4+1, y4+1, y5+1, y5+1, y6+1, y6+1];[b2+1, b3+1, b4+1];[M7+1, M7+1]	HAUS7-PLASMID_SEQ	368	MNELMEK	10.1057	[y1+1, y1+1, y2+1, y2+1, y3+1, y3+1, y4+1];[b2+1, b3+1, b4+1]	25.3497	2;0	T	0
750-DSSO-ingel	S;K	HAUS8-PLASMID_SEQ	357	ESGGAPKNTPLSEDDNPGASSAPAQATFISPSEDFSSSSQAEVPPSLSR	14.1906	[y1+1, y2+1, y3+1, y4+1, y5+1, y6+1, y7+1, y8+1, y9+1, y10+1, y11+1, y12+1, y13+1, y14+1]	HAUS6N-PLASMID_SEQ	359	YRIKDDLTTIR	11.1546	[b2+1, b5+1, b5+1, b6+1, b6+1, b9+1];[y5+1, y6+1, y9+1];[M11+2, M11+1]	25.3452	0;2	T	0
750-DSSO-ingel	K;K	HAUS5-PLASMID-SEQ	471	HRPGELKPLPTVLPSIHQLHPASPR	13.2316	[y1+1, y5+1, y6+1, y7+1, y8+1, y9+1, y12+1];[b2+1, b5+1, b6+1, b7+1, b7+1, b9+1]	HAUS3-PLASMID_SEQ	444	NTIDTKDYSTHR	12.1134	[b2+1];[y3+1, y4+1, y5+1, y7+1, y8+1, y8+1, y9+1, y9+1, y10+1];[M12+1, M12+1]	25.345	0;2	T	0
750-DSSO-ingel	K;K	HAUS5-PLASMID-SEQ	471	HRPGELKPLPTVLPSIHQLHPASPR	14.2905	[y1+1, y2+1, y5+1, y6+1, y7+1, y8+1, y9+1, y12+1];[b2+1, b5+1, b6+1, b7+1, b7+1, b9+1]	HAUS3-PLASMID_SEQ	444	NTIDTKDYSTHR	10.1254	[b2+1];[y2+1, y3+1, y4+1, y5+1, y7+1, y7+1, y8+1, y9+1, y10+1]	24.416	0;0	T	0
750-DSSO-ingel	K;K	HAUS6N-PLASMID_SEQ	352	LSDLKHMR	14.2541	[y1+1, y2+1, y3+1, y4+1, y4+1, y5+1, y5+1, y6+1, y6+1, y7+1, y7+1];[b2+1, b3+1, b6+1]	HAUS8-PLASMID_SEQ	303	DVTAKK	9.11612	[b2+1, b4+1];[y2+1, y2+1, y3+1, y3+1, y4+1, y4+1];[M6+1]	23.3702	0;1	T	0
750-DSSO-ingel	K;T	HAUS5-PLASMID-SEQ	471	HRPGELKPLPTVLPSIHQLHPASPR	15.1462	[y1+1, y2+1, y4+1, y5+1, y6+1, y7+1, y8+1, y9+1, y12+1];[b2+1, b3+1, b5+1, b6+1, b7+1, b7+1]	HAUS3-PLASMID_SEQ	443	NTIDTKDYSTHR	8.05789	[b2+1];[y3+1, y4+1, y5+1, y6+1, y8+1, y9+1, y9+1]	23.2041	0;0	T	0
750-DSSO-ingel	K;K	HAUS2-PLASMID_SEQ	241	KQQNEVSSCIPK	13.1581	[b2+1, b2+1, b3+1, b3+1, b4+1, b5+1, b5+1];[y2+1, y5+1, y6+1, y7+1, y9+1, y10+1]	HAUS7-PLASMID_SEQ	368	MNELMEK	8.15901	[y1+1, y1+1, y2+1, y3+1, y3+1];[b2+1, b3+1, b4+1]	21.3171	0;0	T	0
750-DSSO-ingel	K;K	HAUS5-PLASMID-SEQ	313	STLLKER	11.1805	[y1+1, y2+1, y3+1, y3+1, y4+1, y4+1, y5+1, y5+1];[b2+1];[M7+1, M7+1]	HAUS2-PLASMID_SEQ	241	KQQNEVSSCIPK	9.09617	[b1+1, b2+1, b2+1, b3+1];[y2+1, y4+1, y5+1, y6+1, y7+1]	20.2767	2;0	T	0
750-DSSO-ingel	K;S	HAUS6N-PLASMID_SEQ	233	KMEPYDDHSNMEEKIQKVR	15.0927	[y1+1, y2+1, y3+1, y3+1, y4+1, y4+1, y5+1, y5+1, y6+1, y6+1, y7+1, y7+1, y8+1, y8+1];[b3+1]	HAUS4-PLASMID_SEQ	281	QVLNSYEVLGEEFDR	5.01714	[b2+1, b6+1, b10+1, b11+1];[y9+1]	20.1099	0;0	T	0
750-DSSO-ingel	K;K	HAUS5-PLASMID-SEQ	313	STLLKER	12.3019	[y1+1, y2+1, y3+1, y3+1, y4+1, y4+1, y5+1];[b2+1, b3+1, b4+1];[M7+1, M7+1]	HAUS2-PLASMID_SEQ	241	KQQNEVSSCIPK	7.13667	[b2+1, b2+1, b3+1, b3+1, b5+1];[y2+1, y6+1]	19.4385	2;0	T	0
750-DSSO-ingel	S;K	HAUS7-PLASMID_SEQ	214	QSDDWQWASASAKSEEEEKLAELAR	11.1846	[y1+1, y3+1, y4+1, y5+1, y6+1, y7+1, y8+1, y10+1, y11+1, y12+1];[b5+1]	HAUS8-PLASMID_SEQ	176	RAEKNLLIMCK	8.12619	[y2+1, y3+1];[b5+1, b6+1, b7+1, b7+1, b8+1, b9+1]	19.3108	0;0	T	0
750-DSSO-ingel	K;K	HAUS5-PLASMID-SEQ	77	KLELEAAVTR	10.3478	[y1+1, y2+1, y3+1, y4+1, y5+1, y6+1, y7+1, y8+1];[b2+1, b3+1]	HAUS3-PLASMID_SEQ	90	TSDLKTPR	8.19829	[y2+1, y3+1, y4+1, y6+1, y7+1];[b3+1];[M8+1, M8+1]	18.5461	0;2	T	0
750-DSSO-ingel	S;K	HAUS8-PLASMID_SEQ	319	SFAQVLELSAEASKEAALANQEVWEETQGMAPPSR	13.2743	[y1+1, y4+1, y5+1, y6+1, y7+1, y9+1, y10+1, y11+1, y12+1, y13+1];[b2+1, b3+1, b4+1]	HAUS6N-PLASMID_SEQ	359	IKDDLTTIR	5.19367	[y5+1, y6+1, y7+1];[M9+1, M9+1]	18.468	0;2	T	0
750-DSSO-ingel	K;K	HAUS7-PLASMID_SEQ	224	SEEEEKLAELAR	10.2865	[y1+1, y2+1, y3+1, y4+1, y5+1, y6+1, y7+1, y7+1];[b2+1, b3+1]	HAUS8-PLASMID_SEQ	190	EKLQKK	8.14138	[y2+1, y2+1, y3+1, y4+1, y4+1];[b3+1];[M6+1, M6+1]	18.4279	0;2	T	0
750-DSSO-ingel	K;K	HAUS5-PLASMID-SEQ	471	HRPGELKPLPTVLPSIHQLHPASPR	12.2688	[y1+1, y5+1, y6+1, y7+1, y8+1, y9+1, y12+1];[b2+1, b5+1, b6+1, b7+1, b7+1]	HAUS3-PLASMID_SEQ	444	NTIDTKDYSTHR	6.09234	[b2+1];[y2+1, y5+1, y7+1, y8+1, y9+1]	18.3612	0;0	T	0
750-DSSO-ingel	K;K	HAUS6N-PLASMID_SEQ	359	IKDDLTTIR	13.3257	[y1+1, y2+1, y3+1, y4+1, y5+1, y6+1, y7+1, y8+1];[b2+1, b2+1, b3+1, b3+1, b4+1]	HAUS3-PLASMID_SEQ	326	LEKEVTQIK	5.01552	[y1+1, y2+1];[b3+1, b3+1, b6+1]	18.3412	0;0	T	0
750-DSSO-ingel	K;T	HAUS5-PLASMID-SEQ	471	HRPGELKPLPTVLPSIHQLHPASPR	11.0452	[y1+1, y4+1, y5+1, y6+1, y7+1, y8+1, y9+1, y12+1];[b5+1, b6+1, b7+1]	HAUS3-PLASMID_SEQ	440	NTIDTKDYSTHR	7.03442	[b2+1, b3+1];[y3+1, y4+1, y5+1, y6+1, y8+1]	18.0796	0;0	T	0
750-DSSO-ingel	K;K	HAUS8-PLASMID_SEQ	61	GKMSEGGR	9.31118	[y1+1, y3+1, y4+1, y5+1, y6+1];[b2+1, b3+1];[M8+1, M8+1]	HAUS7-PLASMID_SEQ	98	FSSLKGVPTEVK	8.16432	[b2+1];[y2+1, y3+1, y4+1, y5+1, y7+1, y8+1, y8+1]	17.4755	2;0	T	0
750-DSSO-ingel	K;K	HAUS6N-PLASMID_SEQ	372	HSVVEKQGEWHKK	11.2264	[b2+1, b3+1, b4+1, b5+1, b6+1, b9+1];[y2+1, y3+1, y4+1, y6+1, y10+1]	HAUS2-PLASMID_SEQ	241	KQQNEVSSCIPK	6.18495	[b2+1, b2+1, b4+1];[y2+1, y6+1, y7+1]	17.4114	0;0	T	0
750-DSSO-ingel	K;K	HAUS5-PLASMID-SEQ	630	WVQAQGALQKLCS	9.11366	[b1+1, b2+1, b3+1, b4+1, b5+1, b7+1, b9+1];[y2+1, y3+1]	HAUS3-PLASMID_SEQ	597	IKAVSLED	8.19165	[b2+1, b2+1, b3+1, b3+1, b4+1, b4+1, b5+1];[y2+1]	17.3053	0;0	T	0
750-DSSO-ingel	K;K	HAUS6N-PLASMID_SEQ	352	LSDLKHMR	9.11699	[y1+1, y2+1, y3+1, y4+1, y4+1, y5+1, y5+1];[b2+1, b3+1]	HAUS8-PLASMID_SEQ	303	DVTAKK	8.04827	[y1+1, y2+1, y2+1, y3+1, y4+1, y4+1];[b2+1, b4+1]	17.1653	0;0	T	0
750-DSSO-ingel	K;T	HAUS5-PLASMID-SEQ	471	HRPGELKPLPTVLPSIHQLHPASPR	11.2007	[y1+1, y4+1, y5+1, y6+1, y7+1, y8+1, y9+1];[b2+1, b5+1, b6+1, b7+1]	HAUS3-PLASMID_SEQ	440	NTIDTKDYSTHR	5.08079	[y2+1, y3+1, y4+1, y5+1, y6+1]	16.2815	0;0	T	0
750-DSSO-ingel	K;T	HAUS5-PLASMID-SEQ	471	HRPGELKPLPTVLPSIHQLHPASPR	11.2047	[y1+1, y2+1, y3+1, y5+1, y6+1, y7+1, y8+1];[b2+1, b5+1, b6+1, b7+1]	HAUS3-PLASMID_SEQ	440	NTIDTKDYSTHR	5.07101	[y2+1, y3+1, y4+1, y5+1, y6+1]	16.2757	0;0	T	0
750-DSSO-ingel	K;K	HAUS6N-PLASMID_SEQ	352	LSDLKHMR	9.35946	[y1+1, y2+1, y3+1, y4+1, y5+1, y6+1, y7+1];[b3+1];[M8+1]	HAUS8-PLASMID_SEQ	61	GKMSEGGR	6.3064	[b2+1];[y3+1, y4+1, y5+1, y6+1];[M8+1]	15.6659	1;1	T	0
750-DSSO-ingel	K;K	HAUS3-PLASMID_SEQ	122	NKCQLMASVTSHK	10.2826	[b2+1, b2+1, b3+1];[y2+1, y3+1, y4+1, y5+1, y6+1, y7+1, y8+1]	HAUS4-PLASMID_SEQ	129	LQQEVEEQLKKK	5.0939	[b2+1];[y2+1, y2+1, y3+1, y7+1]	15.3765	0;0	T	0
750-DSSO-ingel	K;K	HAUS3-PLASMID_SEQ	122	NKCQLMASVTSHK	10.2827	[b2+1, b2+1, b5+1];[y2+1, y3+1, y4+1, y5+1, y6+1, y7+1, y8+1]	HAUS4-PLASMID_SEQ	129	LQQEVEEQLKKK	5.0877	[b2+1];[y2+1, y2+1, y7+1, y7+1]	15.3704	0;0	T	0
750-DSSO-ingel	S;K	DECOY_HAUS2-PLASMID_SEQ	39	YLYSEEALIKPICSSVENQQKRWK	9.08134	[b2+1, b3+1, b10+1, b11+1];[y2+1, y5+1, y10+1, y15+1, y15+1]	HAUS8-PLASMID_SEQ	74	KSSLLQKSK	6.01849	[y3+1, y3+1, y4+1];[b4+1, b8+1, b8+1]	15.0998	0;0	D	0.030303
750-DSSO-ingel	S;K	HAUS5-PLASMID-SEQ	263	SLCSGDGLGDTEISRPQAPDQSDSSQTLPSMVHLIQEGWR	9.05479	[y1+1, y3+1, y5+1, y6+1, y7+1, y8+1, y12+1];[b2+1, b5+1]	HAUS6N-PLASMID_SEQ	359	IKDDLTTIR	6.03424	[y5+1, y6+1, y7+1];[M9+1, M9+1];[b4+1]	15.089	0;2	T	0.0294118
750-DSSO-ingel	T;T	DECOY_HAUS1-PLASMID_SEQ	10	MLEMMDVRRTLEAEISDLERK	8.07385	[b2+1, b3+1, b7+1, b11+1, b12+1, b12+1];[y5+1, y11+1]	HAUS3-PLASMID_SEQ	443	NTIDTKDYSTHRLYQVLEGENK	6.02277	[b2+1, b6+1, b9+1, b10+1];[y5+1, y7+1]	14.0966	0;0	D	0.0588235
750-DSSO-ingel	K;S	HAUS8-PLASMID_SEQ	61	GKMSEGGR	8.34524	[y1+1, y3+1, y4+1, y5+1, y6+1];[b2+1];[M8+1, M8+1]	HAUS7-PLASMID_SEQ	95	FSSLKGVPTEVK	5.15707	[y2+1, y3+1, y4+1, y5+1, y7+1]	13.5023	2;0	T	0.0571429
750-DSSO-ingel	K;K	HAUS1-PLASMID_SEQ	259	IEEAKRELDSIEAELTR	8.20238	[y1+1, y2+1, y5+1, y6+1, y8+1, y11+1];[b2+1, b9+1]	HAUS4-PLASMID_SEQ	306	QATENKR	5.08856	[y3+1, y4+1, y5+1, y5+1];[M7+1]	13.2909	0;1	T	0.0555556
750-DSSO-ingel	T;K	HAUS8-PLASMID_SEQ	17	PATGPTNSSSAK	8.09068	[y1+1, y3+1, y4+1, y7+1, y11+1];[b2+1, b6+1, b8+1]	HAUS6N-PLASMID_SEQ	378	QGEWHKK	5.01966	[b1+1, b2+1, b4+1, b5+1];[y4+1]	13.1103	0;0	T	0.0540541
750-DSSO-ingel	K;K	HAUS6N-PLASMID_SEQ	352	LSDLKHMR	7.23694	[y1+1, y2+1, y3+1, y4+1, y5+1, y7+1];[b2+1]	HAUS8-PLASMID_SEQ	61	GKMSEGGR	5.18476	[b2+1];[y3+1, y4+1, y5+1, y6+1]	12.4217	0;0	T	0.0526316
750-DSSO-ingel	K;T	HAUS5-PLASMID-SEQ	471	HRPGELKPLPTVLPSIHQLHPASPR	7.20723	[y1+1, y5+1, y6+1, y7+1, y8+1, y12+1];[b7+1]	HAUS3-PLASMID_SEQ	443	NTIDTKDYSTHR	5.08331	[b2+1];[y2+1, y5+1, y8+1, y9+1]	12.2905	0;0	T	0.0512821
750-DSSO-ingel	K;K	HAUS6N-PLASMID_SEQ	359	IKDDLTTIR	7.11132	[y1+1, y3+1, y4+1, y5+1, y6+1, y7+1, y8+1]	HAUS8-PLASMID_SEQ	61	GKMSEGGR	5.05383	[b2+1];[y3+1, y4+1, y5+1, y6+1]	12.1652	0;0	T	0.05
750-DSSO-ingel	K;K	DECOY_HAUS7-PLASMID_SEQ	272	VETPVGKLSSFR	6.1177	[y1+1, y2+1, y8+1];[b2+1, b3+1, b4+1]	DECOY_HAUS8-PLASMID_SEQ	401	ASSSNTPGTAPKGAGR	5.02001	[b2+1, b10+1];[y6+1, y7+1, y14+1]	11.1377	0;0	D	0.075
750-DSSO-ingel	K;S	DECOY_HAUS4-PLASMID_SEQ	136	KELLLMQEKQQSKADQCQQQEGVLVEALK	6.05552	[b1+1, b2+1, b2+1, b3+1, b3+1, b4+1]	HAUS8-PLASMID_SEQ	56	APAGDGSQTRGKMSEGGR	5.04241	[y1+1, y10+1];[b2+1, b3+1, b4+1]	11.0979	0;0	D	0.1
750-DSSO-ingel	T;K	DECOY_HAUS8-PLASMID_SEQ	315	DNIASLDLDPPATGHGELLTSQLDGKGVGSSDAKSK	5.02853	[b2+1, b3+1, b5+1, b6+1];[y10+1]	HAUS3-PLASMID_SEQ	554	LNHLLTDILADVKTK	5.02093	[b2+1, b7+1];[y5+1, y10+1, y11+1]	10.0495	0;0	D	0.125
750-DSSO-ingel	T;K	DECOY_HAUS5-PLASMID-SEQ	493	LQNQLRQMPDRLTHQQRRMAGAQAR	5.02267	[y1+1, y2+1, y3+1];[b2+1, b11+1]	HAUS6N-PLASMID_SEQ	216	QVRNLRSECIGLENQIKK	5.02249	[y5+1, y6+1, y7+1, y10+1];[b10+1]	10.0452	0;0	D	0.15
750-DSSO-ingel	T;S	HAUS6N-PLASMID_SEQ	7	SSASVTAFEKEHLWMYLQALGFEPGPATIACGK	5.02179	[y2+1, y4+1, y6+1];[b4+1, b6+1]	HAUS8-PLASMID_SEQ	344	EAALANQEVWEETQGMAPPSR	5.02076	[y1+1, y3+1, y5+1];[b7+1, b8+1]	10.0426	0;0	T	0.146341
1000-DSSO-ingel	K;K	HAUS5-PLASMID-SEQ	471	HRPGELKPLPTVLPSIHQLHPASPR	14.2251	[y1+1, y2+1, y4+1, y5+1, y6+1, y7+1, y8+1, y9+1, y12+1];[b2+1, b5+1, b6+1, b7+1, b9+1]	HAUS3-PLASMID_SEQ	444	NTIDTKDYSTHR	11.1317	[b2+1];[y2+1, y3+1, y4+1, y5+1, y6+1, y7+1, y7+1, y8+1, y9+1, y9+1]	25.3568	0;0	T	0
250-DSSO-insolution	K;K	HAUS7-PLASMID_SEQ	368	MNELMEK	14.1533	[y1+1, y1+1, y2+1, y2+1, y3+1, y3+1, y4+1, y4+1, y5+1];[b2+1, b3+1, b4+1, b5+1];[M7+1]	HAUS5-PLASMID-SEQ	313	STLLKER	12.265	[y1+1, y2+1, y3+1, y3+1, y4+1, y4+1, y5+1, y5+1];[b2+1, b3+1];[M7+1, M7+1]	26.4183	1;2	T	0
250-DSSO-insolution	K;T	HAUS5-PLASMID-SEQ	428	KVVPTFEAVAPQSR	11.2739	[y1+1, y4+1, y5+1, y6+1, y7+1, y8+1, y9+1, y11+1];[b2+1, b3+1, b3+1]	HAUS3-PLASMID_SEQ	443	NTIDTKDYSTHR	9.12398	[b2+1];[y2+1, y4+1, y5+1, y6+1, y8+1, y9+1, y9+1];[M12+1]	20.3979	0;1	T	0
250-DSSO-insolution	K;T	HAUS5-PLASMID-SEQ	428	KVVPTFEAVAPQSR	11.3343	[y1+1, y4+1, y5+1, y6+1, y7+1, y8+1, y9+1, y11+1];[b2+1, b2+1, b3+1]	HAUS3-PLASMID_SEQ	443	NTIDTKDYSTHR	8.15243	[b2+1];[y4+1, y5+1, y6+1, y8+1, y9+1];[M12+1, M12+1]	19.4868	0;2	T	0
250-DSSO-insolution	K;T	HAUS5-PLASMID-SEQ	428	KVVPTFEAVAPQSR	12.2883	[y1+1, y4+1, y5+1, y6+1, y7+1, y8+1, y9+1, y10+1, y11+1];[b2+1, b3+1, b3+1]	HAUS3-PLASMID_SEQ	443	NTIDTKDYSTHR	6.09988	[b2+1];[y6+1, y9+1, y9+1];[M12+1, M12+1]	18.3882	0;2	T	0
250-DSSO-insolution	K;K	HAUS1-PLASMID_SEQ	61	QKASEYESEAK	7.07372	[y2+1, y4+1, y6+1, y7+1, y8+1, y9+1];[b3+1]	HAUS4-PLASMID_SEQ	75	LHKTTWLR	6.10325	[y1+1, y5+1, y6+1, y6+1];[b2+1];[M8+2]	13.177	0;1	T	0
250-DSSO-insolution	Y;S	DECOY_HAUS6N-PLASMID_SEQ	98	TEKELYHLDVTLR	7.03142	[b3+1, b8+1, b9+1, b9+1, b10+1, b10+1, b11+1]	DECOY_HAUS2-PLASMID_SEQ	143	LVAELHNNMSQLTHCK	6.02745	[b2+1, b3+1, b4+1, b5+1, b13+2];[y15+1]	13.0589	0;0	D	0.2
500-DSSO-insolution	K;K	HAUS4-PLASMID_SEQ	75	LHKTTWLR	5.10616	[b2+1];[y5+1, y6+1, y6+1];[M8+2]	HAUS1-PLASMID_SEQ	61	QKASEYESEAK	5.07628	[y2+1, y6+1, y7+1, y8+1, y9+1]	10.1824	1;0	T	0

## Sheet: MetaMorpheus search parameters
Parameter	Value
Precursor Mass Tolerance	15 ppm
Crosslinker Type	DSSO
Potential Crosslinking AAs	K,S,T,Y
Keep Top N Candidates	50
MS2 Dissociation Type	HCD
Quench Methods	H2O, Tris
Use Provided Precursor	Y
Deconvolute Precursor	Y
Trim MS1 Peaks	N
Trim MS/MS Peaks	Y
Top N Peaks	1000
Minimum ratio	0.01
Generate decoy proteins	Y
Protease	Trypsin
Max Missed Cleavages	4
Initiator methionine	Variable
Max modification isoforms	1024
Min peptide length	5
Max length	60
Product mass tolerance	40 ppm
Minimum Score allowed	5
Fixed modification	Carbamidomethyl on C and U
Variable modification	Oxidation of M
Localize all modification	Y
Output for Crosslink	Y

## Sheet: Sequence coverage
Subunit	Protein Mol. Weight (kDa)	Sequence Coverage
Haus1	31.8	0.975
Haus2	32.4	0.676
Haus3	69.6	0.844
Haus4	37.2	0.997
Haus5	71.6	0.867
Haus6	50.1	0.75
Haus7	40.8	0.715
Haus8	44.8	0.927
Sequence coverage is based on total non-crosslinked peptides identified by MetaMorpheus from each protein. List of identified peptides can be found by accessing the PRIDE submission at http://proteomecentral.proteomexchange.org associated with this publication: PXD031411
